# Supplementary material for: Modeled microgravity alters apoptotic gene expression and caspase activity in the squid-vibrio symbiosis
Source: BMC Microbiol. 2022 Aug 18;22:202. doi: 10.1186/s12866-022-02614-x (PMC9389742; doi:10.1186/s12866-022-02614-x)
Supplement: Supplementary file 1 — Additional file 1. [file 12866_2022_2614_MOESM1_ESM.xlsx]

## Sheet: Sheet1
#gene_id	transcript_id	sprot_Top_BLASTX_hit	prot_id	prot_coords	sprot_Top_BLASTP_hit	Pfam	eggnog	Kegg	gene_ontology_blast	gene_ontology_pfam
cluster_5966	g69898.t1	AATF_CHICK^AATF_CHICK^Q:559-1578,H:206-548^43.02%ID^E:3.41e-65^RecName: Full=Protein AATF;^Eukaryota; Metazoa; Chordata; Craniata; Vertebrata; Euteleostomi; Archelosauria; Archosauria; Dinosauria; Saurischia; Theropoda; Coelurosauria; Aves; Neognathae; Galloanserae; Galliformes; Phasianidae; Phasianinae; Gallus	Gene.18659::g69898.t1::g.18659::m.18659	1-1602[+]	AATF_CHICK^AATF_CHICK^Q:2-526,H:4-548^38.121%ID^E:9.11e-94^RecName: Full=Protein AATF;^Eukaryota; Metazoa; Chordata; Craniata; Vertebrata; Euteleostomi; Archelosauria; Archosauria; Dinosauria; Saurischia; Theropoda; Coelurosauria; Aves; Neognathae; Galloanserae; Galliformes; Phasianidae; Phasianinae; Gallus	PF13339.5^AATF-Che1^Apoptosis antagonizing transcription factor^199-359^E:3.6e-29`PF08164.11^TRAUB^Apoptosis-antagonizing transcription factor, C-terminal^442-524^E:2e-27	ENOG410XWGK^apoptosis antagonizing transcription factor	KEGG:gga:417653`KO:K14782	GO:0005737^cellular_component^cytoplasm`GO:0005730^cellular_component^nucleolus`GO:0043522^molecular_function^leucine zipper domain binding`GO:0003723^molecular_function^RNA binding`GO:0007155^biological_process^cell adhesion`GO:0006974^biological_process^cellular response to DNA damage stimulus`GO:0040016^biological_process^embryonic cleavage`GO:0042985^biological_process^negative regulation of …	GO:0005634^cellular_component^nucleus
cluster_7308	g66100.t1	ACINU_MOUSE^ACINU_MOUSE^Q:1-276,H:59-148^48.913%ID^E:1.75e-16^RecName: Full=Apoptotic chromatin condensation inducer in the nucleus;^Eukaryota; Metazoa; Chordata; Craniata; Vertebrata; Euteleostomi; Mammalia; Eutheria; Euarchontoglires; Glires; Rodentia; Myomorpha; Muroidea; Muridae; Murinae; Mus; Mus	Gene.21926::g66100.t1::g.21926::m.21926	1-1092[+]	ACINU_MOUSE^ACINU_MOUSE^Q:1-92,H:59-148^48.913%ID^E:1.49e-16^RecName: Full=Apoptotic chromatin condensation inducer in the nucleus;^Eukaryota; Metazoa; Chordata; Craniata; Vertebrata; Euteleostomi; Mammalia; Eutheria; Euarchontoglires; Glires; Rodentia; Myomorpha; Muroidea; Muridae; Murinae; Mus; Mus	PF02037.26^SAP^SAP domain^16-46^E:3.9e-09	ENOG4111HR1^Apoptotic chromatin condensation inducer 1	KEGG:mmu:56215`KO:K12875	GO:0061574^cellular_component^ASAP complex`GO:0005829^cellular_component^cytosol`GO:0016607^cellular_component^nuclear speck`GO:0005730^cellular_component^nucleolus`GO:0005654^cellular_component^nucleoplasm`GO:0005634^cellular_component^nucleus`GO:0005886^cellular_component^plasma membrane`GO:0003723^molecular_function^RNA binding`GO:0030263^biological_process^apoptotic chromosome condensation`GO…	.
cluster_7308	TR562809|c9_g5_i1|m.5130	ACINU_MOUSE^ACINU_MOUSE^Q:1680-2477,H:847-1096^39.777%ID^E:1.36e-42^RecName: Full=Apoptotic chromatin condensation inducer in the nucleus;^Eukaryota; Metazoa; Chordata; Craniata; Vertebrata; Euteleostomi; Mammalia; Eutheria; Euarchontoglires; Glires; Rodentia; Myomorpha; Muroidea; Muridae; Murinae; Mus; Mus`ACINU_MOUSE^ACINU_MOUSE^Q:2745-2828,H:1206-1233^85.714%ID^E:1.03e-06^RecName: Full=Apoptot…	Gene.13171::TR562809|c9_g5_i1|m.5130::g.13171::m.13171	293-814[+]	.	.	.	.	.	.
cluster_7308	TR562809|c9_g5_i3|m.5131	ACINU_MOUSE^ACINU_MOUSE^Q:2023-2820,H:847-1096^39.777%ID^E:5.76e-43^RecName: Full=Apoptotic chromatin condensation inducer in the nucleus;^Eukaryota; Metazoa; Chordata; Craniata; Vertebrata; Euteleostomi; Mammalia; Eutheria; Euarchontoglires; Glires; Rodentia; Myomorpha; Muroidea; Muridae; Murinae; Mus; Mus`ACINU_MOUSE^ACINU_MOUSE^Q:496-843,H:27-148^41.935%ID^E:1.58e-16^RecName: Full=Apoptotic ch…	Gene.13172::TR562809|c9_g5_i3|m.5131::g.13172::m.13172	568-3078[+]	ACINU_MOUSE^ACINU_MOUSE^Q:486-751,H:847-1096^40.794%ID^E:1.55e-45^RecName: Full=Apoptotic chromatin condensation inducer in the nucleus;^Eukaryota; Metazoa; Chordata; Craniata; Vertebrata; Euteleostomi; Mammalia; Eutheria; Euarchontoglires; Glires; Rodentia; Myomorpha; Muroidea; Muridae; Murinae; Mus; Mus`ACINU_MOUSE^ACINU_MOUSE^Q:1-92,H:59-148^48.913%ID^E:4.73e-16^RecName: Full=Apoptotic chromat…	PF02037.26^SAP^SAP domain^16-46^E:1.1e-08	ENOG4111HR1^Apoptotic chromatin condensation inducer 1	KEGG:mmu:56215`KO:K12875	GO:0061574^cellular_component^ASAP complex`GO:0005829^cellular_component^cytosol`GO:0016607^cellular_component^nuclear speck`GO:0005730^cellular_component^nucleolus`GO:0005654^cellular_component^nucleoplasm`GO:0005634^cellular_component^nucleus`GO:0005886^cellular_component^plasma membrane`GO:0003723^molecular_function^RNA binding`GO:0030263^biological_process^apoptotic chromosome condensation`GO…	.
cluster_7308	c100212_f1p5_2309	ACINU_MOUSE^ACINU_MOUSE^Q:347-1144,H:847-1096^39.777%ID^E:1.12e-42^RecName: Full=Apoptotic chromatin condensation inducer in the nucleus;^Eukaryota; Metazoa; Chordata; Craniata; Vertebrata; Euteleostomi; Mammalia; Eutheria; Euarchontoglires; Glires; Rodentia; Myomorpha; Muroidea; Muridae; Murinae; Mus; Mus`ACINU_MOUSE^ACINU_MOUSE^Q:1409-1492,H:1206-1233^85.714%ID^E:7.76e-07^RecName: Full=Apoptoti…	Gene.31227::c100212_f1p5_2309::g.31227::m.31227	221-1357[+]	ACINU_MOUSE^ACINU_MOUSE^Q:43-308,H:847-1096^39.929%ID^E:8.06e-47^RecName: Full=Apoptotic chromatin condensation inducer in the nucleus;^Eukaryota; Metazoa; Chordata; Craniata; Vertebrata; Euteleostomi; Mammalia; Eutheria; Euarchontoglires; Glires; Rodentia; Myomorpha; Muroidea; Muridae; Murinae; Mus; Mus	.	ENOG4111HR1^Apoptotic chromatin condensation inducer 1	KEGG:mmu:56215`KO:K12875	GO:0061574^cellular_component^ASAP complex`GO:0005829^cellular_component^cytosol`GO:0016607^cellular_component^nuclear speck`GO:0005730^cellular_component^nucleolus`GO:0005654^cellular_component^nucleoplasm`GO:0005634^cellular_component^nucleus`GO:0005886^cellular_component^plasma membrane`GO:0003723^molecular_function^RNA binding`GO:0030263^biological_process^apoptotic chromosome condensation`GO…	.
cluster_7308	g35530.t1	ACINU_MOUSE^ACINU_MOUSE^Q:372-455,H:1206-1233^85.714%ID^E:5.35e-08^RecName: Full=Apoptotic chromatin condensation inducer in the nucleus;^Eukaryota; Metazoa; Chordata; Craniata; Vertebrata; Euteleostomi; Mammalia; Eutheria; Euarchontoglires; Glires; Rodentia; Myomorpha; Muroidea; Muridae; Murinae; Mus; Mus`ACINU_MOUSE^ACINU_MOUSE^Q:6-101,H:1064-1095^62.5%ID^E:7.76e-06^RecName: Full=Apoptotic chro…	Gene.27124::g35530.t1::g.27124::m.27124	3-635[+]	ACINU_MOUSE^ACINU_MOUSE^Q:124-158,H:1206-1240^74.286%ID^E:2.15e-10^RecName: Full=Apoptotic chromatin condensation inducer in the nucleus;^Eukaryota; Metazoa; Chordata; Craniata; Vertebrata; Euteleostomi; Mammalia; Eutheria; Euarchontoglires; Glires; Rodentia; Myomorpha; Muroidea; Muridae; Murinae; Mus; Mus	PF16294.4^RSB_motif^RNSP1-SAP18 binding (RSB) motif^65-162^E:1.2e-25	ENOG4111HR1^Apoptotic chromatin condensation inducer 1	KEGG:mmu:56215`KO:K12875	GO:0061574^cellular_component^ASAP complex`GO:0005829^cellular_component^cytosol`GO:0016607^cellular_component^nuclear speck`GO:0005730^cellular_component^nucleolus`GO:0005654^cellular_component^nucleoplasm`GO:0005634^cellular_component^nucleus`GO:0005886^cellular_component^plasma membrane`GO:0003723^molecular_function^RNA binding`GO:0030263^biological_process^apoptotic chromosome condensation`GO…	.
cluster_7308	isotig03915|m.5135	ACINU_MOUSE^ACINU_MOUSE^Q:500-1294,H:847-1095^39.925%ID^E:2.07e-41^RecName: Full=Apoptotic chromatin condensation inducer in the nucleus;^Eukaryota; Metazoa; Chordata; Craniata; Vertebrata; Euteleostomi; Mammalia; Eutheria; Euarchontoglires; Glires; Rodentia; Myomorpha; Muroidea; Muridae; Murinae; Mus; Mus`ACINU_MOUSE^ACINU_MOUSE^Q:1565-1648,H:1206-1233^85.714%ID^E:1.33e-06^RecName: Full=Apoptoti…	Gene.18482::isotig03915|m.5135::g.18482::m.18482	314-2020[+]	ACINU_MOUSE^ACINU_MOUSE^Q:63-328,H:847-1096^38.909%ID^E:1.51e-43^RecName: Full=Apoptotic chromatin condensation inducer in the nucleus;^Eukaryota; Metazoa; Chordata; Craniata; Vertebrata; Euteleostomi; Mammalia; Eutheria; Euarchontoglires; Glires; Rodentia; Myomorpha; Muroidea; Muridae; Murinae; Mus; Mus`ACINU_MOUSE^ACINU_MOUSE^Q:418-451,H:1206-1239^76.471%ID^E:1.45e-08^RecName: Full=Apoptotic ch…	PF16294.4^RSB_motif^RNSP1-SAP18 binding (RSB) motif^359-456^E:8.4e-25	ENOG4111HR1^Apoptotic chromatin condensation inducer 1	KEGG:mmu:56215`KO:K12875	GO:0061574^cellular_component^ASAP complex`GO:0005829^cellular_component^cytosol`GO:0016607^cellular_component^nuclear speck`GO:0005730^cellular_component^nucleolus`GO:0005654^cellular_component^nucleoplasm`GO:0005634^cellular_component^nucleus`GO:0005886^cellular_component^plasma membrane`GO:0003723^molecular_function^RNA binding`GO:0030263^biological_process^apoptotic chromosome condensation`GO…	.
cluster_7308	g22777.t1	ACINU_MOUSE^ACINU_MOUSE^Q:60-314,H:967-1052^52.326%ID^E:9.44e-22^RecName: Full=Apoptotic chromatin condensation inducer in the nucleus;^Eukaryota; Metazoa; Chordata; Craniata; Vertebrata; Euteleostomi; Mammalia; Eutheria; Euarchontoglires; Glires; Rodentia; Myomorpha; Muroidea; Muridae; Murinae; Mus; Mus	Gene.7941::g22777.t1::g.7941::m.7941	3-359[+]	ACINU_MOUSE^ACINU_MOUSE^Q:9-104,H:949-1052^48.077%ID^E:9.18e-22^RecName: Full=Apoptotic chromatin condensation inducer in the nucleus;^Eukaryota; Metazoa; Chordata; Craniata; Vertebrata; Euteleostomi; Mammalia; Eutheria; Euarchontoglires; Glires; Rodentia; Myomorpha; Muroidea; Muridae; Murinae; Mus; Mus	.	ENOG4111HR1^Apoptotic chromatin condensation inducer 1	KEGG:mmu:56215`KO:K12875	GO:0061574^cellular_component^ASAP complex`GO:0005829^cellular_component^cytosol`GO:0016607^cellular_component^nuclear speck`GO:0005730^cellular_component^nucleolus`GO:0005654^cellular_component^nucleoplasm`GO:0005634^cellular_component^nucleus`GO:0005886^cellular_component^plasma membrane`GO:0003723^molecular_function^RNA binding`GO:0030263^biological_process^apoptotic chromosome condensation`GO…	.
cluster_7308	c25897_f1p4_2006	ACINU_MOUSE^ACINU_MOUSE^Q:987-1781,H:847-1095^39.925%ID^E:2.62e-43^RecName: Full=Apoptotic chromatin condensation inducer in the nucleus;^Eukaryota; Metazoa; Chordata; Craniata; Vertebrata; Euteleostomi; Mammalia; Eutheria; Euarchontoglires; Glires; Rodentia; Myomorpha; Muroidea; Muridae; Murinae; Mus; Mus	Gene.22527::c25897_f1p4_2006::g.22527::m.22527	729-2006[+]	ACINU_MOUSE^ACINU_MOUSE^Q:87-352,H:847-1096^39.273%ID^E:1.05e-46^RecName: Full=Apoptotic chromatin condensation inducer in the nucleus;^Eukaryota; Metazoa; Chordata; Craniata; Vertebrata; Euteleostomi; Mammalia; Eutheria; Euarchontoglires; Glires; Rodentia; Myomorpha; Muroidea; Muridae; Murinae; Mus; Mus	.	ENOG4111HR1^Apoptotic chromatin condensation inducer 1	KEGG:mmu:56215`KO:K12875	GO:0061574^cellular_component^ASAP complex`GO:0005829^cellular_component^cytosol`GO:0016607^cellular_component^nuclear speck`GO:0005730^cellular_component^nucleolus`GO:0005654^cellular_component^nucleoplasm`GO:0005634^cellular_component^nucleus`GO:0005886^cellular_component^plasma membrane`GO:0003723^molecular_function^RNA binding`GO:0030263^biological_process^apoptotic chromosome condensation`GO…	.
cluster_5309	c23583_f2p5_3038	AIFM1_HUMAN^AIFM1_HUMAN^Q:1269-2699,H:129-612^65.083%ID^E:0^RecName: Full=Apoptosis-inducing factor 1, mitochondrial;^Eukaryota; Metazoa; Chordata; Craniata; Vertebrata; Euteleostomi; Mammalia; Eutheria; Euarchontoglires; Primates; Haplorrhini; Catarrhini; Hominidae; Homo	Gene.22167::c23583_f2p5_3038::g.22167::m.22167	3-2705[+]	AIFM1_HUMAN^AIFM1_HUMAN^Q:423-899,H:129-612^65.083%ID^E:0^RecName: Full=Apoptosis-inducing factor 1, mitochondrial;^Eukaryota; Metazoa; Chordata; Craniata; Vertebrata; Euteleostomi; Mammalia; Eutheria; Euarchontoglires; Primates; Haplorrhini; Catarrhini; Hominidae; Homo	PF16020.4^Deltameth_res^Deltamethrin resistance^134-184^E:6.7e-15`PF07992.13^Pyr_redox_2^Pyridine nucleotide-disulphide oxidoreductase^429-754^E:3.6e-44`PF00070.26^Pyr_redox^Pyridine nucleotide-disulphide oxidoreductase^596-678^E:5e-10`PF14721.5^AIF_C^Apoptosis-inducing factor, mitochondrion-associated, C-term^759-881^E:1.5e-52	COG0446^pyridine nucleotide-disulfide oxidoreductase	KEGG:hsa:9131`KO:K04727	GO:0005829^cellular_component^cytosol`GO:0005743^cellular_component^mitochondrial inner membrane`GO:0005758^cellular_component^mitochondrial intermembrane space`GO:0005739^cellular_component^mitochondrion`GO:0005634^cellular_component^nucleus`GO:0048471^cellular_component^perinuclear region of cytoplasm`GO:0003677^molecular_function^DNA binding`GO:0071949^molecular_function^FAD binding`GO:0016174…	GO:0016491^molecular_function^oxidoreductase activity`GO:0055114^biological_process^oxidation-reduction process`GO:0046983^molecular_function^protein dimerization activity
cluster_11977	c151743_f1p1_1317	AIFM3_HUMAN^AIFM3_HUMAN^Q:4-1164,H:205-600^45.455%ID^E:7.68e-126^RecName: Full=Apoptosis-inducing factor 3;^Eukaryota; Metazoa; Chordata; Craniata; Vertebrata; Euteleostomi; Mammalia; Eutheria; Euarchontoglires; Primates; Haplorrhini; Catarrhini; Hominidae; Homo	Gene.33163::c151743_f1p1_1317::g.33163::m.33163	1-1173[+]	AIFM3_HUMAN^AIFM3_HUMAN^Q:2-388,H:205-600^45.455%ID^E:9.12e-127^RecName: Full=Apoptosis-inducing factor 3;^Eukaryota; Metazoa; Chordata; Craniata; Vertebrata; Euteleostomi; Mammalia; Eutheria; Euarchontoglires; Primates; Haplorrhini; Catarrhini; Hominidae; Homo	PF07992.13^Pyr_redox_2^Pyridine nucleotide-disulphide oxidoreductase^1-290^E:2.2e-53`PF13738.5^Pyr_redox_3^Pyridine nucleotide-disulphide oxidoreductase^81-263^E:2.6e-13`PF00070.26^Pyr_redox^Pyridine nucleotide-disulphide oxidoreductase^131-210^E:5.2e-14`PF14759.5^Reductase_C^Reductase C-terminal^309-384^E:2.2e-07	COG0446^pyridine nucleotide-disulfide oxidoreductase`COG2146^nitrite reductase (nad(p)h) small subunit	KEGG:hsa:150209	GO:0005829^cellular_component^cytosol`GO:0005783^cellular_component^endoplasmic reticulum`GO:0005743^cellular_component^mitochondrial inner membrane`GO:0005739^cellular_component^mitochondrion`GO:0051537^molecular_function^2 iron, 2 sulfur cluster binding`GO:0050660^molecular_function^flavin adenine dinucleotide binding`GO:0046872^molecular_function^metal ion binding`GO:0016491^molecular_function…	GO:0016491^molecular_function^oxidoreductase activity`GO:0055114^biological_process^oxidation-reduction process
cluster_10501	g10357.t1	AKT3_HUMAN^AKT3_HUMAN^Q:76-1443,H:6-471^65.539%ID^E:0^RecName: Full=RAC-gamma serine/threonine-protein kinase;^Eukaryota; Metazoa; Chordata; Craniata; Vertebrata; Euteleostomi; Mammalia; Eutheria; Euarchontoglires; Primates; Haplorrhini; Catarrhini; Hominidae; Homo	Gene.6425::g10357.t1::g.6425::m.6425	1-1515[+]	AKT3_HUMAN^AKT3_HUMAN^Q:26-486,H:6-476^65.481%ID^E:0^RecName: Full=RAC-gamma serine/threonine-protein kinase;^Eukaryota; Metazoa; Chordata; Craniata; Vertebrata; Euteleostomi; Mammalia; Eutheria; Euarchontoglires; Primates; Haplorrhini; Catarrhini; Hominidae; Homo	PF00169.28^PH^PH domain^26-124^E:1.7e-16`PF00069.24^Pkinase^Protein kinase domain^157-414^E:4.8e-75`PF07714.16^Pkinase_Tyr^Protein tyrosine kinase^158-397^E:5.5e-36`PF14531.5^Kinase-like^Kinase-like^262-394^E:2e-06`PF00433.23^Pkinase_C^Protein kinase C terminal domain^435-483^E:0.014	ENOG410XNPH^protein serine/threonine kinase activity	KEGG:hsa:10000`KO:K04456	GO:0005737^cellular_component^cytoplasm`GO:0005622^cellular_component^intracellular`GO:0016020^cellular_component^membrane`GO:0005634^cellular_component^nucleus`GO:0005524^molecular_function^ATP binding`GO:0004672^molecular_function^protein kinase activity`GO:0004674^molecular_function^protein serine/threonine kinase activity`GO:0048854^biological_process^brain morphogenesis`GO:0048873^biological…	GO:0004672^molecular_function^protein kinase activity`GO:0005524^molecular_function^ATP binding`GO:0006468^biological_process^protein phosphorylation`GO:0004674^molecular_function^protein serine/threonine kinase activity
cluster_11977	c37238_f1p2_2848	AIFM3_HUMAN^AIFM3_HUMAN^Q:661-1488,H:308-585^44.604%ID^E:9.23e-77^RecName: Full=Apoptosis-inducing factor 3;^Eukaryota; Metazoa; Chordata; Craniata; Vertebrata; Euteleostomi; Mammalia; Eutheria; Euarchontoglires; Primates; Haplorrhini; Catarrhini; Hominidae; Homo`AIFM3_HUMAN^AIFM3_HUMAN^Q:442-1038,H:74-303^33.906%ID^E:8.79e-28^RecName: Full=Apoptosis-inducing factor 3;^Eukaryota; Metazoa; Chordat…	Gene.24300::c37238_f1p2_2848::g.24300::m.24300	106-1521[+]	AIFM3_HUMAN^AIFM3_HUMAN^Q:186-461,H:308-585^44.604%ID^E:2.73e-81^RecName: Full=Apoptosis-inducing factor 3;^Eukaryota; Metazoa; Chordata; Craniata; Vertebrata; Euteleostomi; Mammalia; Eutheria; Euarchontoglires; Primates; Haplorrhini; Catarrhini; Hominidae; Homo`AIFM3_HUMAN^AIFM3_HUMAN^Q:105-311,H:66-303^34.855%ID^E:3.92e-31^RecName: Full=Apoptosis-inducing factor 3;^Eukaryota; Metazoa; Chordata;…	PF00355.25^Rieske^Rieske [2Fe-2S] domain^110-193^E:1e-14`PF07992.13^Pyr_redox_2^Pyridine nucleotide-disulphide oxidoreductase^183-371^E:4.1e-36`PF13738.5^Pyr_redox_3^Pyridine nucleotide-disulphide oxidoreductase^208-344^E:3.3e-10`PF00070.26^Pyr_redox^Pyridine nucleotide-disulphide oxidoreductase^212-291^E:2.4e-13`PF14759.5^Reductase_C^Reductase C-terminal^390-465^E:3e-07	COG0446^pyridine nucleotide-disulfide oxidoreductase`COG2146^nitrite reductase (nad(p)h) small subunit	KEGG:hsa:150209	GO:0005829^cellular_component^cytosol`GO:0005783^cellular_component^endoplasmic reticulum`GO:0005743^cellular_component^mitochondrial inner membrane`GO:0005739^cellular_component^mitochondrion`GO:0051537^molecular_function^2 iron, 2 sulfur cluster binding`GO:0050660^molecular_function^flavin adenine dinucleotide binding`GO:0046872^molecular_function^metal ion binding`GO:0016491^molecular_function…	GO:0016491^molecular_function^oxidoreductase activity`GO:0051537^molecular_function^2 iron, 2 sulfur cluster binding`GO:0055114^biological_process^oxidation-reduction process
cluster_9067	TR676818|c0_g7_i5|m.24770	APAF_HUMAN^APAF_HUMAN^Q:13-417,H:678-828^26.797%ID^E:4.54e-07^RecName: Full=Apoptotic protease-activating factor 1;^Eukaryota; Metazoa; Chordata; Craniata; Vertebrata; Euteleostomi; Mammalia; Eutheria; Euarchontoglires; Primates; Haplorrhini; Catarrhini; Hominidae; Homo	Gene.16193::TR676818|c0_g7_i5|m.24770::g.16193::m.16193	67-423[+]	.	PF00400.31^WD40^WD domain, G-beta repeat^39-73^E:2.6e-05	.	.	.	GO:0005515^molecular_function^protein binding
cluster_9067	g72734.t1	APAF_HUMAN^APAF_HUMAN^Q:22-417,H:717-860^23.973%ID^E:7.85e-06^RecName: Full=Apoptotic protease-activating factor 1;^Eukaryota; Metazoa; Chordata; Craniata; Vertebrata; Euteleostomi; Mammalia; Eutheria; Euarchontoglires; Primates; Haplorrhini; Catarrhini; Hominidae; Homo	Gene.24371::g72734.t1::g.24371::m.24371	76-465[+]	HETE1_PODAS^HETE1_PODAS^Q:2-104,H:1000-1103^31.429%ID^E:4.15e-06^RecName: Full=Vegetative incompatibility protein HET-E-1;^Eukaryota; Fungi; Dikarya; Ascomycota; Pezizomycotina; Sordariomycetes; Sordariomycetidae; Sordariales; Lasiosphaeriaceae; Podospora	PF00400.31^WD40^WD domain, G-beta repeat^5-39^E:3.2e-05	ENOG410XP3K^Positively regulates the activity of the minus-end directed microtubule motor protein dynein. May enhance dynein- mediated microtubule sliding by targeting dynein to the microtubule plus end. Required for	.	GO:0005525^molecular_function^GTP binding	GO:0005515^molecular_function^protein binding
cluster_27401	g87671.t1	API5_PONAB^API5_PONAB^Q:1617-259,H:2-495^49.307%ID^E:6.88e-162^RecName: Full=Apoptosis inhibitor 5;^Eukaryota; Metazoa; Chordata; Craniata; Vertebrata; Euteleostomi; Mammalia; Eutheria; Euarchontoglires; Primates; Haplorrhini; Catarrhini; Hominidae; Pongo	Gene.18287::g87671.t1::g.18287::m.18287	1-1755[-]	API5_MOUSE^API5_MOUSE^Q:47-499,H:2-495^49.505%ID^E:1.2e-161^RecName: Full=Apoptosis inhibitor 5;^Eukaryota; Metazoa; Chordata; Craniata; Vertebrata; Euteleostomi; Mammalia; Eutheria; Euarchontoglires; Glires; Rodentia; Myomorpha; Muroidea; Muridae; Murinae; Mus; Mus	PF05918.10^API5^Apoptosis inhibitory protein 5 (API5)^69-230^E:1.7e-55`PF05918.10^API5^Apoptosis inhibitory protein 5 (API5)^231-523^E:1.1e-91	ENOG410XSH0^fibroblast growth factor binding	KEGG:mmu:11800	GO:0005737^cellular_component^cytoplasm`GO:0016020^cellular_component^membrane`GO:0016607^cellular_component^nuclear speck`GO:0005634^cellular_component^nucleus`GO:0005681^cellular_component^spliceosomal complex`GO:0017134^molecular_function^fibroblast growth factor binding`GO:0003723^molecular_function^RNA binding`GO:0006915^biological_process^apoptotic process`GO:0043066^biological_process^nega…	.
cluster_13935	c36292_f1p3_1973	AR1_XENLA^AR1_XENLA^Q:408-887,H:48-208^43.275%ID^E:3e-32^RecName: Full=Apoptosis regulator R1;^Eukaryota; Metazoa; Chordata; Craniata; Vertebrata; Euteleostomi; Amphibia; Batrachia; Anura; Pipoidea; Pipidae; Xenopodinae; Xenopus; Xenopus	Gene.24158::c36292_f1p3_1973::g.24158::m.24158	363-953[+]	AR1_XENLA^AR1_XENLA^Q:16-195,H:48-228^41.885%ID^E:2.57e-39^RecName: Full=Apoptosis regulator R1;^Eukaryota; Metazoa; Chordata; Craniata; Vertebrata; Euteleostomi; Amphibia; Batrachia; Anura; Pipoidea; Pipidae; Xenopodinae; Xenopus; Xenopus	PF02180.16^BH4^Bcl-2 homology region 4^16-36^E:2.1e-05`PF00452.18^Bcl-2^Apoptosis regulator proteins, Bcl-2 family^52-151^E:4.5e-33	.	KEGG:xla:397930`KO:K02163	GO:0016021^cellular_component^integral component of membrane`GO:0006915^biological_process^apoptotic process`GO:0042981^biological_process^regulation of apoptotic process	GO:0042981^biological_process^regulation of apoptotic process
cluster_2915	TR280217|c0_g3_i5|m.7125	AREL1_HUMAN^AREL1_HUMAN^Q:140-889,H:46-301^34.749%ID^E:4.03e-41^RecName: Full=Apoptosis-resistant E3 ubiquitin protein ligase 1;^Eukaryota; Metazoa; Chordata; Craniata; Vertebrata; Euteleostomi; Mammalia; Eutheria; Euarchontoglires; Primates; Haplorrhini; Catarrhini; Hominidae; Homo	Gene.5434::TR280217|c0_g3_i5|m.7125::g.5434::m.5434	2-1024[+]	AREL1_HUMAN^AREL1_HUMAN^Q:47-296,H:46-301^34.749%ID^E:3.63e-41^RecName: Full=Apoptosis-resistant E3 ubiquitin protein ligase 1;^Eukaryota; Metazoa; Chordata; Craniata; Vertebrata; Euteleostomi; Mammalia; Eutheria; Euarchontoglires; Primates; Haplorrhini; Catarrhini; Hominidae; Homo	PF00630.18^Filamin^Filamin/ABP280 repeat^57-155^E:1.2e-08`PF12892.6^FctA^Spy0128-like isopeptide containing domain^189-266^E:0.091	COG5021^ubiquitin protein ligase	KEGG:hsa:9870	GO:0005829^cellular_component^cytosol`GO:0061630^molecular_function^ubiquitin protein ligase activity`GO:0004842^molecular_function^ubiquitin-protein transferase activity`GO:0006915^biological_process^apoptotic process`GO:0043066^biological_process^negative regulation of apoptotic process`GO:0042787^biological_process^protein ubiquitination involved in ubiquitin-dependent protein catabolic process	.
cluster_2915	TR280217|c0_g3_i1|m.7117	AREL1_HUMAN^AREL1_HUMAN^Q:1525-3732,H:46-823^49.107%ID^E:0^RecName: Full=Apoptosis-resistant E3 ubiquitin protein ligase 1;^Eukaryota; Metazoa; Chordata; Craniata; Vertebrata; Euteleostomi; Mammalia; Eutheria; Euarchontoglires; Primates; Haplorrhini; Catarrhini; Hominidae; Homo	Gene.34986::TR280217|c0_g3_i1|m.7117::g.34986::m.34986	859-3735[+]	AREL1_HUMAN^AREL1_HUMAN^Q:223-958,H:46-823^49.107%ID^E:0^RecName: Full=Apoptosis-resistant E3 ubiquitin protein ligase 1;^Eukaryota; Metazoa; Chordata; Craniata; Vertebrata; Euteleostomi; Mammalia; Eutheria; Euarchontoglires; Primates; Haplorrhini; Catarrhini; Hominidae; Homo	PF00630.18^Filamin^Filamin/ABP280 repeat^233-331^E:6.2e-08`PF00632.24^HECT^HECT-domain (ubiquitin-transferase)^647-957^E:2.9e-76	COG5021^ubiquitin protein ligase	KEGG:hsa:9870	GO:0005829^cellular_component^cytosol`GO:0061630^molecular_function^ubiquitin protein ligase activity`GO:0004842^molecular_function^ubiquitin-protein transferase activity`GO:0006915^biological_process^apoptotic process`GO:0043066^biological_process^negative regulation of apoptotic process`GO:0042787^biological_process^protein ubiquitination involved in ubiquitin-dependent protein catabolic process	GO:0004842^molecular_function^ubiquitin-protein transferase activity
cluster_2915	g27024.t1	AREL1_HUMAN^AREL1_HUMAN^Q:417-175,H:81-161^36.145%ID^E:2.35e-08^RecName: Full=Apoptosis-resistant E3 ubiquitin protein ligase 1;^Eukaryota; Metazoa; Chordata; Craniata; Vertebrata; Euteleostomi; Mammalia; Eutheria; Euarchontoglires; Primates; Haplorrhini; Catarrhini; Hominidae; Homo	Gene.11777::g27024.t1::g.11777::m.11777	1-492[-]	AREL1_HUMAN^AREL1_HUMAN^Q:26-106,H:81-161^36.145%ID^E:1.89e-08^RecName: Full=Apoptosis-resistant E3 ubiquitin protein ligase 1;^Eukaryota; Metazoa; Chordata; Craniata; Vertebrata; Euteleostomi; Mammalia; Eutheria; Euarchontoglires; Primates; Haplorrhini; Catarrhini; Hominidae; Homo	.	COG5021^ubiquitin protein ligase	KEGG:hsa:9870	GO:0005829^cellular_component^cytosol`GO:0061630^molecular_function^ubiquitin protein ligase activity`GO:0004842^molecular_function^ubiquitin-protein transferase activity`GO:0006915^biological_process^apoptotic process`GO:0043066^biological_process^negative regulation of apoptotic process`GO:0042787^biological_process^protein ubiquitination involved in ubiquitin-dependent protein catabolic process	.
cluster_2915	g27022.t1	AREL1_HUMAN^AREL1_HUMAN^Q:453-121,H:161-277^30.508%ID^E:4.97e-07^RecName: Full=Apoptosis-resistant E3 ubiquitin protein ligase 1;^Eukaryota; Metazoa; Chordata; Craniata; Vertebrata; Euteleostomi; Mammalia; Eutheria; Euarchontoglires; Primates; Haplorrhini; Catarrhini; Hominidae; Homo	Gene.12808::g27022.t1::g.12808::m.12808	118-597[-]	AREL1_HUMAN^AREL1_HUMAN^Q:49-159,H:161-277^30.508%ID^E:1.66e-07^RecName: Full=Apoptosis-resistant E3 ubiquitin protein ligase 1;^Eukaryota; Metazoa; Chordata; Craniata; Vertebrata; Euteleostomi; Mammalia; Eutheria; Euarchontoglires; Primates; Haplorrhini; Catarrhini; Hominidae; Homo	PF12892.6^FctA^Spy0128-like isopeptide containing domain^76-153^E:0.019	COG5021^ubiquitin protein ligase	KEGG:hsa:9870	GO:0005829^cellular_component^cytosol`GO:0061630^molecular_function^ubiquitin protein ligase activity`GO:0004842^molecular_function^ubiquitin-protein transferase activity`GO:0006915^biological_process^apoptotic process`GO:0043066^biological_process^negative regulation of apoptotic process`GO:0042787^biological_process^protein ubiquitination involved in ubiquitin-dependent protein catabolic process	.
cluster_2915	isotig04773|m.7126	AREL1_HUMAN^AREL1_HUMAN^Q:6-740,H:584-823^59.756%ID^E:2.02e-95^RecName: Full=Apoptosis-resistant E3 ubiquitin protein ligase 1;^Eukaryota; Metazoa; Chordata; Craniata; Vertebrata; Euteleostomi; Mammalia; Eutheria; Euarchontoglires; Primates; Haplorrhini; Catarrhini; Hominidae; Homo	Gene.18614::isotig04773|m.7126::g.18614::m.18614	3-743[+]	AREL1_HUMAN^AREL1_HUMAN^Q:2-246,H:584-823^59.756%ID^E:6.37e-101^RecName: Full=Apoptosis-resistant E3 ubiquitin protein ligase 1;^Eukaryota; Metazoa; Chordata; Craniata; Vertebrata; Euteleostomi; Mammalia; Eutheria; Euarchontoglires; Primates; Haplorrhini; Catarrhini; Hominidae; Homo	PF00632.24^HECT^HECT-domain (ubiquitin-transferase)^22-245^E:1.7e-63	COG5021^ubiquitin protein ligase	KEGG:hsa:9870	GO:0005829^cellular_component^cytosol`GO:0061630^molecular_function^ubiquitin protein ligase activity`GO:0004842^molecular_function^ubiquitin-protein transferase activity`GO:0006915^biological_process^apoptotic process`GO:0043066^biological_process^negative regulation of apoptotic process`GO:0042787^biological_process^protein ubiquitination involved in ubiquitin-dependent protein catabolic process	GO:0004842^molecular_function^ubiquitin-protein transferase activity
cluster_8157	TR619117|c7_g1_i1|m.41281	ASPP1_HUMAN^ASPP1_HUMAN^Q:2888-3502,H:880-1084^64.878%ID^E:1.26e-85^RecName: Full=Apoptosis-stimulating of p53 protein 1;^Eukaryota; Metazoa; Chordata; Craniata; Vertebrata; Euteleostomi; Mammalia; Eutheria; Euarchontoglires; Primates; Haplorrhini; Catarrhini; Hominidae; Homo`ASPP1_HUMAN^ASPP1_HUMAN^Q:551-1258,H:124-353^41.736%ID^E:3.54e-32^RecName: Full=Apoptosis-stimulating of p53 protein 1;^Eu…	Gene.14601::TR619117|c7_g1_i1|m.41281::g.14601::m.14601	533-3529[+]	ASPP1_MOUSE^ASPP1_MOUSE^Q:786-990,H:877-1081^65.366%ID^E:5.26e-88^RecName: Full=Apoptosis-stimulating of p53 protein 1;^Eukaryota; Metazoa; Chordata; Craniata; Vertebrata; Euteleostomi; Mammalia; Eutheria; Euarchontoglires; Glires; Rodentia; Myomorpha; Muroidea; Muridae; Murinae; Mus; Mus`ASPP1_MOUSE^ASPP1_MOUSE^Q:7-242,H:124-353^42.797%ID^E:1.32e-44^RecName: Full=Apoptosis-stimulating of p53 pro…	PF12796.6^Ank_2^Ankyrin repeats (3 copies)^809-886^E:7.8e-15`PF13857.5^Ank_5^Ankyrin repeats (many copies)^817-865^E:6.4e-10`PF13606.5^Ank_3^Ankyrin repeat^826-855^E:4.6e-06`PF00023.29^Ank^Ankyrin repeat^827-857^E:6.7e-05`PF13637.5^Ank_4^Ankyrin repeats (many copies)^829-880^E:2.1e-14`PF00023.29^Ank^Ankyrin repeat^859-890^E:3.1e-07`PF13606.5^Ank_3^Ankyrin repeat^859-884^E:3.3e-05`PF07653.16^SH3_2…	ENOG410Y17W^apoptotic process	KEGG:mmu:21981`KO:K17554	GO:0005829^cellular_component^cytosol`GO:0005654^cellular_component^nucleoplasm`GO:0005634^cellular_component^nucleus`GO:0048471^cellular_component^perinuclear region of cytoplasm`GO:0005886^cellular_component^plasma membrane`GO:0008134^molecular_function^transcription factor binding`GO:0072332^biological_process^intrinsic apoptotic signaling pathway by p53 class mediator`GO:0045786^biological_pr…	GO:0005515^molecular_function^protein binding
cluster_5648	TR126688|c2_g1_i3|m.4090	ATF4_HUMAN^ATF4_HUMAN^Q:366-545,H:287-346^48.333%ID^E:5.91e-09^RecName: Full=Cyclic AMP-dependent transcription factor ATF-4;^Eukaryota; Metazoa; Chordata; Craniata; Vertebrata; Euteleostomi; Mammalia; Eutheria; Euarchontoglires; Primates; Haplorrhini; Catarrhini; Hominidae; Homo	Gene.36079::TR126688|c2_g1_i3|m.4090::g.36079::m.36079	3-659[+]	ATF4_HUMAN^ATF4_HUMAN^Q:111-181,H:276-346^49.296%ID^E:6.43e-11^RecName: Full=Cyclic AMP-dependent transcription factor ATF-4;^Eukaryota; Metazoa; Chordata; Craniata; Vertebrata; Euteleostomi; Mammalia; Eutheria; Euarchontoglires; Primates; Haplorrhini; Catarrhini; Hominidae; Homo	PF00170.20^bZIP_1^bZIP transcription factor^114-172^E:2.8e-08	ENOG4111ZXT^Activating transcription factor	KEGG:hsa:468`KO:K04374	GO:1990590^cellular_component^ATF1-ATF4 transcription factor complex`GO:1990589^cellular_component^ATF4-CREB1 transcription factor complex`GO:1990617^cellular_component^CHOP-ATF4 complex`GO:0005737^cellular_component^cytoplasm`GO:0032590^cellular_component^dendrite membrane`GO:1990037^cellular_component^Lewy body core`GO:0005815^cellular_component^microtubule organizing center`GO:0043005^cellular…	GO:0003700^molecular_function^transcription factor activity, sequence-specific DNA binding`GO:0006355^biological_process^regulation of transcription, DNA-templated
cluster_5648	g62609.t1	ATF4_HUMAN^ATF4_HUMAN^Q:189-7,H:287-347^47.541%ID^E:4.51e-08^RecName: Full=Cyclic AMP-dependent transcription factor ATF-4;^Eukaryota; Metazoa; Chordata; Craniata; Vertebrata; Euteleostomi; Mammalia; Eutheria; Euarchontoglires; Primates; Haplorrhini; Catarrhini; Hominidae; Homo	Gene.7831::g62609.t1::g.7831::m.7831	1-921[-]	ATF4_HUMAN^ATF4_HUMAN^Q:234-305,H:276-347^48.611%ID^E:2.98e-10^RecName: Full=Cyclic AMP-dependent transcription factor ATF-4;^Eukaryota; Metazoa; Chordata; Craniata; Vertebrata; Euteleostomi; Mammalia; Eutheria; Euarchontoglires; Primates; Haplorrhini; Catarrhini; Hominidae; Homo	PF00170.20^bZIP_1^bZIP transcription factor^237-295^E:5e-08	ENOG4111ZXT^Activating transcription factor	KEGG:hsa:468`KO:K04374	GO:1990590^cellular_component^ATF1-ATF4 transcription factor complex`GO:1990589^cellular_component^ATF4-CREB1 transcription factor complex`GO:1990617^cellular_component^CHOP-ATF4 complex`GO:0005737^cellular_component^cytoplasm`GO:00 32590^cellular_component^dendrite membrane`GO:1990037^cellular_component^Lewy body core`GO:0005815^cellular_component^microtubule organizing center`GO:0043005^cellula…	.
cluster_9170	TR684162|c0_g2_i3|m.13978	ATM_MOUSE^ATM_MOUSE^Q:3076-9402,H:942-3066^37.648%ID^E:0^RecName: Full=Serine-protein kinase ATM;^Eukaryota; Metazoa; Chordata; Craniata; Vertebrata; Euteleostomi; Mammalia; Eutheria; Euarchontoglires; Glires; Rodentia; Myomorpha; Muroidea; Muridae; Murinae; Mus; Mus`ATM_MOUSE^ATM_MOUSE^Q:331-2046,H:3-580^28.188%ID^E:4.72e-62^RecName: Full=Serine-protein kinase ATM;^Eukaryota; Metazoa; Chordata; …	Gene.16380::TR684162|c0_g2_i3|m.13978::g.16380::m.16380	331-9405[+]	ATM_PIG^ATM_PIG^Q:1-3024,H:3-3057^33.776%ID^E:0^RecName: Full=Serine-protein kinase ATM;^Eukaryota; Metazoa; Chordata; Craniata; Vertebrata; Euteleostomi; Mammalia; Eutheria; Laurasiatheria; Cetartiodactyla; Suina; Suidae; Sus	PF11640.7^TAN^Telomere-length maintenance and DNA damage repair^6-154^E:4.5e-20`PF00454.26^PI3_PI4_kinase^Phosphatidylinositol 3- and 4-kinase^2675-2920^E:1.2e-53`PF02260.19^FATC^FATC domain^2994-3024^E:1.3e-11	ENOG410XNPY^ataxia telangiectasia mutated	KEGG:ssc:100101922`KO:K04728	GO:0031410^cellular_component^cytoplasmic vesicle`GO:0005634^cellular_component^nucleus`GO:0005840^cellular_component^ribosome`GO:0016303^molecular_function^1-phosphatidylinositol-3-kinase activity`GO:0005524^molecular_function^ATP binding`GO:0003677^molecular_function^DNA binding`GO:0016301^molecular_function^kinase activity`GO:0047485^molecular_function^protein N-terminus binding`GO:0004674^mol…	GO:0003700^molecular_function^transcription factor activity, sequence-specific DNA binding`GO:0006355^biological_process^regulation of transcription, DNA-templated
cluster_3176	TR296918|c9_g4_i1|m.10265	AVEN_MOUSE^AVEN_MOUSE^Q:273-569,H:89-187^41.584%ID^E:7e-13^RecName: Full=Cell death regulator Aven;^Eukaryota; Metazoa; Chordata; Craniata; Vertebrata; Euteleostomi; Mammalia; Eutheria; Euarchontoglires; Glires; Rodentia; Myomorpha; Muroidea; Muridae; Murinae; Mus; Mus	Gene.5879::TR296918|c9_g4_i1|m.10265::g.5879::m.5879	3-1115[+]	AVEN_MOUSE^AVEN_MOUSE^Q:91-189,H:89-187^41.584%ID^E:4.06e-13^RecName: Full=Cell death regulator Aven;^Eukaryota; Metazoa; Chordata; Craniata; Vertebrata; Euteleostomi; Mammalia; Eutheria; Euarchontoglires; Glires; Rodentia; Myomorpha; Muroidea; Muridae; Murinae; Mus; Mus	.	ENOG4111U7Z^Apoptosis, caspase activation inhibitor	KEGG:mmu:74268	GO:0012505^cellular_component^endomembrane system`GO:0005622^cellular_component^intracellular`GO:0016020^cellular_component^membrane`GO:0006915^biological_process^apoptotic process`GO:0043066^biological_process^negative regulation of apoptotic process	GO:0004674^molecular_function^protein serine/threonine kinase activity`GO:0016301^molecular_function^kinase activity`GO:0005515^molecular_function^protein binding
cluster_11790	TR227926|c2_g1_i1|m.43413	B2CL1_RAT^B2CL1_RAT^Q:455-826,H:82-204^29.032%ID^E:2.96e-10^RecName: Full=Bcl-2-like protein 1;^Eukaryota; Metazoa; Chordata; Craniata; Vertebrata; Euteleostomi; Mammalia; Eutheria; Euarchontoglires; Glires; Rodentia; Myomorpha; Muroidea; Muridae; Murinae; Rattus	Gene.36248::TR227926|c2_g1_i1|m.43413::g.36248::m.36248	182-889[+]	BCL2_RAT^BCL2_RAT^Q:99-229,H:93-231^32.857%ID^E:1.63e-14^RecName: Full=Apoptosis regulator Bcl-2;^Eukaryota; Metazoa; Chordata; Craniata; Vertebrata; Euteleostomi; Mammalia; Eutheria; Euarchontoglires; Glires; Rodentia; Myomorpha; Muroidea; Muridae; Murinae; Rattus	PF00452.18^Bcl-2^Apoptosis regulator proteins, Bcl-2 family^100-199^E:7e-27	ENOG41123S0^bcl-2-related	KEGG:rno:24224`KO:K02161	GO:0005737^cellular_component^cytoplasm`GO:0005829^cellular_component^cytosol`GO:0005789^cellular_component^endoplasmic reticulum membrane`GO:0016021^cellular_component^integral component of membrane`GO:0005741^cellular_component^mitochondrial outer membrane`GO:0005739^cellular_component^mitochondrion`GO:0031965^cellular_component^nuclear membrane`GO:0048471^cellular_component^perinuclear region …	.
cluster_7892	TR601736|c8_g1_i2|m.26024	B2L13	Gene.14133::TR601736|c8_g1_i2|m.26024::g.14133::m.14133	255-1586[+]	B2L13_HUMAN^B2L13_HUMAN^Q:238-380,H:94-228^26.027%ID^E:8.31e-06^RecName: Full=Bcl-2-like protein 13;^Eukaryota; Metazoa; Chordata; Craniata; Vertebrata; Euteleostomi; Mammalia; Eutheria; Euarchontoglires; Primates; Haplorrhini; Catarrhini; Hominidae; Homo	PF00452.18^Bcl-2^Apoptosis regulator proteins, Bcl-2 family^252-348^E:1.2e-09	ENOG410XT6A^BCL2-like 13 (Apoptosis facilitator)	KEGG:hsa:23786`KO:K15485	GO:0016021^cellular_component^integral component of membrane`GO:0031966^cellular_component^mitochondrial membrane`GO:0005739^cellular_component^mitochondrion`GO:0005634^cellular_component^nucleus`GO:0008656^molecular_function^cysteine-type endopeptidase activator activity involved in apoptotic process`GO:0006919^biological_process^activation of cysteine-type endopeptidase activity involved in apo…	GO:0042981^biological_process^regulation of apoptotic process
cluster_11514	c134537_f1p0_1096	BAG1_RAT^BAG1_RAT^Q:4-591,H:136-340^33.816%ID^E:4.81e-22^RecName: Full=BAG family molecular chaperone regulator 1;^Eukaryota; Metazoa; Chordata; Craniata; Vertebrata; Euteleostomi; Mammalia; Eutheria; Euarchontoglires; Glires; Rodentia; Myomorpha; Muroidea; Muridae; Murinae; Rattus	Gene.32477::c134537_f1p0_1096::g.32477::m.32477	1-615[+]	BAG1_RAT^BAG1_RAT^Q:2-197,H:136-340^33.816%ID^E:8.72e-24^RecName: Full=BAG family molecular chaperone regulator 1;^Eukaryota; Metazoa; Chordata; Craniata; Vertebrata; Euteleostomi; Mammalia; Eutheria; Euarchontoglires; Glires; Rodentia; Myomorpha; Muroidea; Muridae; Murinae; Rattus	PF00240.22^ubiquitin^Ubiquitin family^43-96^E:1.1e-09`PF02179.15^BAG^BAG domain^113-194^E:9.9e-09	ENOG4111SUG^Bcl-2-associated athanogene	KEGG:rno:297994`KO:K09555	GO:0005829^cellular_component^cytosol`GO:0005739^cellular_component^mitochondrion`GO:0005634^cellular_component^nucleus`GO:0048471^cellular_component^perinuclear region of cytoplasm`GO:0000774^molecular_function^adenyl-nucleotide exchange factor activity`GO:0051087^molecular_function^chaperone binding`GO:0006915^biological_process^apoptotic process`GO:0043066^biological_process^negative regulatio…	GO:0042981^biological_process^regulation of apoptotic process
cluster_15914	c83296_f1p2_2219	BAG4_HUMAN^BAG4_HUMAN^Q:1251-1538,H:360-457^42.857%ID^E:2.91e-14^RecName: Full=BAG family molecular chaperone regulator 4;^Eukaryota; Metazoa; Chordata; Craniata; Vertebrata; Euteleostomi; Mammalia; Eutheria; Euarchontoglires; Primates; Haplorrhini; Catarrhini; Hominidae; Homo	Gene.29692::c83296_f1p2_2219::g.29692::m.29692	399-1706[+]	BAG4_HUMAN^BAG4_HUMAN^Q:285-380,H:360-457^42.857%ID^E:2.34e-15^RecName: Full=BAG family molecular chaperone regulator 4;^Eukaryota; Metazoa; Chordata; Craniata; Vertebrata; Euteleostomi; Mammalia; Eutheria; Euarchontoglires; Primates; Haplorrhini; Catarrhini; Hominidae; Homo	PF00397.25^WW^WW domain^36-66^E:2.1e-09`PF02179.15^BAG^BAG domain^308-376^E:1.6e-14	ENOG4111WNH^BCL-2-associated athanogene	KEGG:hsa:9530`KO:K09558	GO:0005829^cellular_component^cytosol`GO:0005634^cellular_component^nucleus`GO:0005886^cellular_component^plasma membrane`GO:0000774^molecular_function^adenyl-nucleotide exchange factor activity`GO:0051087^molecular_function^chaperone binding`GO:0003723^molecular_function^RNA binding`GO:0005057^molecular_function^signal transducer activity, downstream of receptor`GO:0031625^molecular_function^ubi…	GO:0005515^molecular_function^protein binding`GO:0051087^molecular_function^chaperone binding
cluster_24038	TR530471|c8_g4_i3|m.91	BAG6_DANRE^BAG6_DANRE^Q:300-1382,H:6-370^36.675%ID^E:2.1e-35^RecName: Full=Large proline-rich protein BAG6 {ECO:0000305};^Eukaryota; Metazoa; Chordata; Craniata; Vertebrata; Euteleostomi; Actinopterygii; Neopterygii; Teleostei; Ostariophysi; Cypriniformes; Cyprinidae; Danio	Gene.36412::TR530471|c8_g4_i3|m.91::g.36412::m.36412	300-2900[+]	BAG6_XENTR^BAG6_XENTR^Q:2-361,H:1-339^36.364%ID^E:1.56e-48^RecName: Full=Large proline-rich protein bag6 {ECO:0000305};^Eukaryota; Metazoa; Chordata; Craniata; Vertebrata; Euteleostomi; Amphibia; Batrachia; Anura; Pipoidea; Pipidae; Xenopodinae; Xenopus; Silurana	PF11976.7^Rad60-SLD^Ubiquitin-2 like Rad60 SUMO-like^2-69^E:3.1e-06`PF00240.22^ubiquitin^Ubiquitin family^4-73^E:2.4e-17`PF13881.5^Rad60-SLD_2^Ubiquitin-2 like Rad60 SUMO-like^7-88^E:0.0059`PF12057.7^DUF3538^Domain of unknown function (DUF3538)^257-364^E:8.6e-26	.	KEGG:xtr:100038304	GO:0071818^cellular_component^BAT3 complex`GO:0005829^cellular_component^cytosol`GO:0070062^cellular_component^extracellular exosome`GO:0005634^cellular_component^nucleus`GO:0031593^molecular_function^polyubiquitin modification-dependent protein binding`GO:0070628^molecular_function^proteasome binding`GO:0043022^molecular_function^ribosome binding`GO:0007420^biological_process^brain development`G…	GO:0005515^molecular_function^protein binding`GO:0051087^molecular_function^chaperone binding
cluster_6725	g80061.t1	BAG6_MOUSE^BAG6_MOUSE^Q:1026-16,H:846-1152^30.205%ID^E:1.83e-26^RecName: Full=Large proline-rich protein BAG6 {ECO:0000305};^Eukaryota; Metazoa; Chordata; Craniata; Vertebrata; Euteleostomi; Mammalia; Eutheria; Euarchontoglires; Glires; Rodentia; Myomorpha; Muroidea; Muridae; Murinae; Mus; Mus	Gene.9988::g80061.t1::g.9988::m.9988	1-1200[-]	BAG6_MOUSE^BAG6_MOUSE^Q:59-395,H:846-1152^30.994%ID^E:3.47e-44^RecName: Full=Large proline-rich protein BAG6 {ECO:0000305};^Eukaryota; Metazoa; Chordata; Craniata; Vertebrata; Euteleostomi; Mammalia; Eutheria; Euarchontoglires; Glires; Rodentia; Myomorpha; Muroidea; Muridae; Murinae; Mus; Mus	.	ENOG410XS9P^tail-anchored membrane protein insertion into ER membrane	KEGG:mmu:224727	GO:0071818^cellular_component^BAT3 complex`GO:0005737^cellular_component^cytoplasm`GO:0005829^cellular_component^cytosol`GO:0070062^cellular_component^extracellular exosome`GO:0043231^cellular_component^intracellular membrane-bounded organelle`GO:0016020^cellular_component^membrane`GO:0005654^cellular_component^nucleoplasm`GO:0005634^cellular_component^nucleus`GO:0030544^molecular_function^Hsp70 …	GO:0005515^molecular_function^protein binding
cluster_4325	c24534_f1p0_1099	BAK_HUMAN^BAK_HUMAN^Q:38-526,H:20-183^34.731%ID^E:1.33e-22^RecName: Full=Bcl-2 homologous antagonist/killer;^Eukaryota; Metazoa; Chordata; Craniata; Vertebrata; Euteleostomi; Mammalia; Eutheria; Euarchontoglires; Primates; Haplorrhini; Catarrhini; Hominidae; Homo	Gene.22296::c24534_f1p0_1099::g.22296::m.22296	2-622[+]	BAK_HUMAN^BAK_HUMAN^Q:13-175,H:20-183^34.731%ID^E:3.38e-24^RecName: Full=Bcl-2 homologous antagonist/killer;^Eukaryota; Metazoa; Chordata; Craniata; Vertebrata; Euteleostomi; Mammalia; Eutheria; Euarchontoglires; Primates; Haplorrhini; Catarrhini; Hominidae; Homo	PF00452.18^Bcl-2^Apoptosis regulator proteins, Bcl-2 family^68-167^E:6.2e-24	ENOG41123S0^bcl-2-related	KEGG:hsa:578`KO:K14021	GO:0005829^cellular_component^cytosol`GO:0005783^cellular_component^endoplasmic reticulum`GO:0031307^cellular_component^integral component of mitochondrial outer membrane`GO:0005741^cellular_component^mitochondrial outer membrane`GO:0005739^cellular_component^mitochondrion`GO:0046930^cellular_component^pore complex`GO:0051400^molecular_function^BH domain binding`GO:0051087^molecular_function^chap…	.
cluster_15235	c66359_f1p0_2877	BAK_HUMAN^BAK_HUMAN^Q:40-528,H:20-183^34.731%ID^E:1.24e-21^RecName: Full=Bcl-2 homologous antagonist/killer;^Eukaryota; Metazoa; Chordata; Craniata; Vertebrata; Euteleostomi; Mammalia; Eutheria; Euarchontoglires; Primates; Haplorrhini; Catarrhini; Hominidae; Homo	Gene.27762::c66359_f1p0_2877::g.27762::m.27762	1-624[+]	BAK_HUMAN^BAK_HUMAN^Q:14-176,H:20-183^34.731%ID^E:3.67e-24^RecName: Full=Bcl-2 homologous antagonist/killer;^Eukaryota; Metazoa; Chordata; Craniata; Vertebrata; Euteleostomi; Mammalia; Eutheria; Euarchontoglires; Primates; Haplorrhini; Catarrhini; Hominidae; Homo	PF00452.18^Bcl-2^Apoptosis regulator proteins, Bcl-2 family^69-168^E:6.2e-24	ENOG41123S0^bcl-2-related	KEGG:hsa:578`KO:K14021	GO:0005829^cellular_component^cytosol`GO:0005783^cellular_component^endoplasmic reticulum`GO:0031307^cellular_component^integral component of mitochondrial outer membrane`GO:0005741^cellular_component^mitochondrial outer membrane`GO:0005739^cellular_component^mitochondrion`GO:0046930^cellular_component^pore complex`GO:0051400^molecular_function^BH domain binding`GO:0051087^molecular_function^chap…	GO:0042981^biological_process^regulation of apoptotic process
cluster_13436	c27058_f2p0_1781	BAK_HUMAN^BAK_HUMAN^Q:91-609,H:10-183^33.333%ID^E:4.71e-22^RecName: Full=Bcl-2 homologous antagonist/killer;^Eukaryota; Metazoa; Chordata; Craniata; Vertebrata; Euteleostomi; Mammalia; Eutheria; Euarchontoglires; Primates; Haplorrhini; Catarrhini; Hominidae; Homo	Gene.22719::c27058_f2p0_1781::g.22719::m.22719	103-744[+]	BAK_HUMAN^BAK_HUMAN^Q:7-169,H:20-183^34.731%ID^E:4.56e-24^RecName: Full=Bcl-2 homologous antagonist/killer;^Eukaryota; Metazoa; Chordata; Craniata; Vertebrata; Euteleostomi; Mammalia; Eutheria; Euarchontoglires; Primates; Haplorrhini; Catarrhini; Hominidae; Homo	PF00452.18^Bcl-2^Apoptosis regulator proteins, Bcl-2 family^62-161^E:6.7e-24	ENOG41123S0^bcl-2-related	KEGG:hsa:578`KO:K14021	GO:0005829^cellular_component^cytosol`GO:0005783^cellular_component^endoplasmic reticulum`GO:0031307^cellular_component^integral component of mitochondrial outer membrane`GO:0005741^cellular_component^mitochondrial outer membrane`GO:0005739^cellular_component^mitochondrion`GO:0046930^cellular_component^pore complex`GO:0051400^molecular_function^BH domain binding`GO:0051087^molecular_function^chap…	GO:0042981^biological_process^regulation of apoptotic process
cluster_10080	TR98110|c1_g1_i2|m.24735	BAX_BOVIN^BAX_BOVIN^Q:778-1218,H:23-163^25.166%ID^E:4.75e-08^RecName: Full=Apoptosis regulator BAX;^Eukaryota; Metazoa; Chordata; Craniata; Vertebrata; Euteleostomi; Mammalia; Eutheria; Laurasiatheria; Cetartiodactyla; Ruminantia; Pecora; Bovidae; Bovinae; Bos	Gene.17972::TR98110|c1_g1_i2|m.24735::g.17972::m.17972	601-1305[+]	BAX_BOVIN^BAX_BOVIN^Q:60-234,H:23-190^24.581%ID^E:4.85e-09^RecName: Full=Apoptosis regulator BAX;^Eukaryota; Metazoa; Chordata; Craniata; Vertebrata; Euteleostomi; Mammalia; Eutheria; Laurasiatheria; Cetartiodactyla; Ruminantia; Pecora; Bovidae; Bovinae; Bos	PF00452.18^Bcl-2^Apoptosis regulator proteins, Bcl-2 family^103-201^E:2.2e-16	ENOG4112738^Bcl2-associated X protein	KEGG:bta:280730`KO:K02159	GO:0097144^cellular_component^BAX complex`GO:0097136^cellular_component^Bcl-2 family protein complex`GO:0071944^cellular_component^cell periphery`GO:0005737^cellular_component^cytoplasm`GO:0005829^cellular_component^cytosol`GO:0005783^cellular_component^endoplasmic reticulum`GO:0005789^cellular_component^endoplasmic reticulum membrane`GO:0070062^cellular_component^extracellular exosome`GO:0005741…	GO:0042981^biological_process^regulation of apoptotic process
cluster_10080	TR98110|c1_g1_i3|m.24737	BAX_BOVIN^BAX_BOVIN^Q:778-1245,H:23-166^24.528%ID^E:2.9e-07^RecName: Full=Apoptosis regulator BAX;^Eukaryota; Metazoa; Chordata; Craniata; Vertebrata; Euteleostomi; Mammalia; Eutheria; Laurasiatheria; Cetartiodactyla; Ruminantia; Pecora; Bovidae; Bovinae; Bos	Gene.17974::TR98110|c1_g1_i3|m.24737::g.17974::m.17974	601-1272[+]	BAX_BOVIN^BAX_BOVIN^Q:60-215,H:23-166^24.528%ID^E:5.63e-08^RecName: Full=Apoptosis regulator BAX;^Eukaryota; Metazoa; Chordata; Craniata; Vertebrata; Euteleostomi; Mammalia; Eutheria; Laurasiatheria; Cetartiodactyla; Ruminantia; Pecora; Bovidae; Bovinae; Bos	PF00452.18^Bcl-2^Apoptosis regulator proteins, Bcl-2 family^103-201^E:1.9e-16	ENOG4112738^Bcl2-associated X protein	KEGG:bta:280730`KO:K02159	GO:0097144^cellular_component^BAX complex`GO:0097136^cellular_component^Bcl-2 family protein complex`GO:0071944^cellular_component^cell periphery`GO:0005737^cellular_component^cytoplasm`GO:0005829^cellular_component^cytosol`GO:0005783^cellular_component^endoplasmic reticulum`GO:0005789^cellular_component^endoplasmic reticulum membrane`GO:0070062^cellular_component^extracellular exosome`GO:0005741…	GO:0042981^biological_process^regulation of apoptotic process
cluster_362	TR120101|c0_g1_i1|m.35874	BAX_MOUSE^BAX_MOUSE^Q:427-942,H:25-191^41.143%ID^E:1.93e-30^RecName: Full=Apoptosis regulator BAX;^Eukaryota; Metazoa; Chordata; Craniata; Vertebrata; Euteleostomi; Mammalia; Eutheria; Euarchontoglires; Glires; Rodentia; Myomorpha; Muroidea; Muridae; Murinae; Mus; Mus	Gene.1262::TR120101|c0_g1_i1|m.35874::g.1262::m.1262	343-945[+]	BAX_MOUSE^BAX_MOUSE^Q:29-200,H:25-191^41.143%ID^E:5.39e-33^RecName: Full=Apoptosis regulator BAX;^Eukaryota; Metazoa; Chordata; Craniata; Vertebrata; Euteleostomi; Mammalia; Eutheria; Euarchontoglires; Glires; Rodentia; Myomorpha; Muroidea; Muridae; Murinae; Mus; Mus	PF00452.18^Bcl-2^Apoptosis regulator proteins, Bcl-2 family^74-166^E:1.4e-16	ENOG4112738^Bcl2-associated X protein	KEGG:mmu:12028`KO:K02159	GO:0097144^cellular_component^BAX complex`GO:0097136^cellular_component^Bcl-2 family protein complex`GO:0071944^cellular_component^cell periphery`GO:0005737^cellular_component^cytoplasm`GO:0005829^cellular_component^cytosol`GO:0005783^cellular_component^endoplasmic reticulum`GO:0005789^cellular_component^endoplasmic reticulum membrane`GO:0070062^cellular_component^extracellular exosome`GO:0016021…	GO:0042981^biological_process^regulation of apoptotic process
cluster_362	g10409.t1	BAX_MOUSE^BAX_MOUSE^Q:439-837,H:57-191^41.176%ID^E:3.2e-26^RecName: Full=Apoptosis regulator BAX;^Eukaryota; Metazoa; Chordata; Craniata; Vertebrata; Euteleostomi; Mammalia; Eutheria; Euarchontoglires; Glires; Rodentia; Myomorpha; Muroidea; Muridae; Murinae; Mus; Mus	Gene.23719::g10409.t1::g.23719::m.23719	1-909[+]	BAX_MOUSE^BAX_MOUSE^Q:141-279,H:50-191^41.259%ID^E:1.04e-27^RecName: Full=Apoptosis regulator BAX;^Eukaryota; Metazoa; Chordata; Craniata; Vertebrata; Euteleostomi; Mammalia; Eutheria; Euarchontoglires; Glires; Rodentia; Myomorpha; Muroidea; Muridae; Murinae; Mus; Mus	PF00452.18^Bcl-2^Apoptosis regulator proteins, Bcl-2 family^153-245^E:3.5e-16	ENOG4112738^Bcl2-associated X protein	KEGG:mmu:12028`KO:K02159	GO:0097144^cellular_component^BAX complex`GO:0097136^cellular_component^Bcl-2 family protein complex`GO:0071944^cellular_component^cell periphery`GO:0005737^cellular_component^cytoplasm`GO:0005829^cellular_component^cytosol`GO:0005783^cellular_component^endoplasmic reticulum`GO:0005789^cellular_component^endoplasmic reticulum membrane`GO:0070062^cellular_component^extracellular exosome`GO:0016021…	GO:0042981^biological_process^regulation of apoptotic process
cluster_17527	g108151.t1	BCL10_MOUSE^BCL10_MOUSE^Q:435-145,H:8-102^37.113%ID^E:4.98e-11^RecName: Full=B-cell lymphoma/leukemia 10;^Eukaryota; Metazoa; Chordata; Craniata; Vertebrata; Euteleostomi; Mammalia; Eutheria; Euarchontoglires; Glires; Rodentia; Myomorpha; Muroidea; Muridae; Murinae; Mus; Mus	Gene.9375::g108151.t1::g.9375::m.9375	1-435[-]	BCL10_MOUSE^BCL10_MOUSE^Q:1-97,H:8-102^37.113%ID^E:1.81e-11^RecName: Full=B-cell lymphoma/leukemia 10;^Eukaryota; Metazoa; Chordata; Craniata; Vertebrata; Euteleostomi; Mammalia; Eutheria; Euarchontoglires; Glires; Rodentia; Myomorpha; Muroidea; Muridae; Murinae; Mus; Mus	PF00619.20^CARD^Caspase recruitment domain^13-89^E:2.5e-16	ENOG4111JRA^B-cell CLL lymphoma 10	KEGG:mmu:12042`KO:K07368	GO:0005737^cellular_component^cytoplasm`GO:0005881^cellular_component^cytoplasmic microtubule`GO:0005829^cellular_component^cytosol`GO:0001772^cellular_component^immunological synapse`GO:0046696^cellular_component^lipopolysaccharide receptor complex`GO:0005764^cellular_component^lysosome`GO:0045121^cellular_component^membrane raft`GO:0005634^cellular_component^nucleus`GO:0048471^cellular_componen…	GO:0042981^biological_process^regulation of apoptotic process
cluster_1060	g12749.t1	BCOR_HUMAN^BCOR_HUMAN^Q:1476-1012,H:1448-1603^57.051%ID^E:4.07e-49^RecName: Full=BCL-6 corepressor;^Eukaryota; Metazoa; Chordata; Craniata; Vertebrata; Euteleostomi; Mammalia; Eutheria; Euarchontoglires; Primates; Haplorrhini; Catarrhini; Hominidae; Homo	Gene.17674::g12749.t1::g.17674::m.17674	1-7266[-]	BCOR_HUMAN^BCOR_HUMAN^Q:1929-2085,H:1446-1603^56.962%ID^E:4.09e-52^RecName: Full=BCL-6 corepressor;^Eukaryota; Metazoa; Chordata; Craniata; Vertebrata; Euteleostomi; Mammalia; Eutheria; Euarchontoglires; Primates; Haplorrhini; Catarrhini; Hominidae; Homo	PF12796.6^Ank_2^Ankyrin repeats (3 copies)^1942-2008^E:2.9e-06`PF13606.5^Ank_3^Ankyrin repeat^1980-2007^E:0.0005`PF00023.29^Ank^Ankyrin repeat^1980-2008^E:0.00029	ENOG410YT00^BCL6 corepressor	KEGG:hsa:54880	GO:0005634^cellular_component^nucleus`GO:0031072^molecular_function^heat shock protein binding`GO:0042826^molecular_function^histone deacetylase binding`GO:0000977^molecular_function^RNA polymerase II regulatory region sequence-specific DNA binding`GO:0003714^molecular_function^transcription corepressor activity`GO:0008134^molecular_function^transcription factor binding`GO:0044212^molecular_funct…	GO:0042981^biological_process^regulation of apoptotic process
cluster_1545	c26422_f3p0_1875	BECN1_RAT^BECN1_RAT^Q:321-1622,H:13-448^60.455%ID^E:1.31e-161^RecName: Full=Beclin-1;^Eukaryota; Metazoa; Chordata; Craniata; Vertebrata; Euteleostomi; Mammalia; Eutheria; Euarchontoglires; Glires; Rodentia; Myomorpha; Muroidea; Muridae; Murinae; Rattus	Gene.22613::c26422_f3p0_1875::g.22613::m.22613	273-1625[+]	BECN1_RAT^BECN1_RAT^Q:8-450,H:4-448^60.134%ID^E:2.07e-176^RecName: Full=Beclin-1;^Eukaryota; Metazoa; Chordata; Craniata; Vertebrata; Euteleostomi; Mammalia; Eutheria; Euarchontoglires; Glires; Rodentia; Myomorpha; Muroidea; Muridae; Murinae; Rattus	PF15285.5^BH3^Beclin-1 BH3 domain, Bcl-2-interacting^109-131^E:7.2e-09`PF04111.11^APG6^Autophagy protein Apg6^137-446^E:4.6e-125	ENOG410XQ85^beclin 1	KEGG:rno:114558`KO:K08334	GO:0005776^cellular_component^autophagosome`GO:0005737^cellular_component^cytoplasm`GO:0031410^cellular_component^cytoplasmic vesicle`GO:0030425^cellular_component^dendrite`GO:0005789^cellular_component^endoplasmic reticulum membrane`GO:0010008^cellular_component^endosome membrane`GO:0031966^cellular_component^mitochondrial membrane`GO:0005634^cellular_component^nucleus`GO:0045335^cellular_compon…	GO:0005515^molecular_function^protein binding
cluster_1350	c45184_f2p3_2269	BIR7B_XENLA^BIR7B_XENLA^Q:138-1064,H:42-337^29.141%ID^E:4.35e-33^RecName: Full=Baculoviral IAP repeat-containing protein 7-B;^Eukaryota; Metazoa; Chordata; Craniata; Vertebrata; Euteleostomi; Amphibia; Batrachia; Anura; Pipoidea; Pipidae; Xenopodinae; Xenopus; Xenopus	Gene.25354::c45184_f2p3_2269::g.25354::m.25354	3-1121[+]	BIR7B_XENLA^BIR7B_XENLA^Q:46-354,H:42-337^29.141%ID^E:1.68e-38^RecName: Full=Baculoviral IAP repeat-containing protein 7-B;^Eukaryota; Metazoa; Chordata; Craniata; Vertebrata; Euteleostomi; Amphibia; Batrachia; Anura; Pipoidea; Pipidae; Xenopodinae; Xenopus; Xenopus	PF00653.20^BIR^Inhibitor of Apoptosis domain^50-113^E:9.3e-13`PF00653.20^BIR^Inhibitor of Apoptosis domain^143-207^E:1.1e-18	.	.	GO:0005737^cellular_component^cytoplasm`GO:0043027^molecular_function^cysteine-type endopeptidase inhibitor activity involved in apoptotic process`GO:0046872^molecular_function^metal ion binding`GO:0016740^molecular_function^transferase activity`GO:0007275^biological_process^multicellular organism development`GO:0043066^biological_process^negative regulation of apoptotic process`GO:0043154^biolog…	GO:0006914^biological_process^autophagy
cluster_7789	c54628_f1p0_1781	BIRC3_HUMAN^BIRC3_HUMAN^Q:404-1489,H:9-407^29.524%ID^E:1.6e-52^RecName: Full=Baculoviral IAP repeat-containing protein 3;^Eukaryota; Metazoa; Chordata; Craniata; Vertebrata; Euteleostomi; Mammalia; Eutheria; Euarchontoglires; Primates; Haplorrhini; Catarrhini; Hominidae; Homo`BIRC3_HUMAN^BIRC3_HUMAN^Q:158-925,H:23-323^30.132%ID^E:1.93e-27^RecName: Full=Baculoviral IAP repeat-containing protein 3;…	Gene.26420::c54628_f1p0_1781::g.26420::m.26420	2-1609[+]	BIRC3_HUMAN^BIRC3_HUMAN^Q:135-496,H:9-407^29.524%ID^E:9.33e-53^RecName: Full=Baculoviral IAP repeat-containing protein 3;^Eukaryota; Metazoa; Chordata; Craniata; Vertebrata; Euteleostomi; Mammalia; Eutheria; Euarchontoglires; Primates; Haplorrhini; Catarrhini; Hominidae; Homo`BIRC3_HUMAN^BIRC3_HUMAN^Q:53-308,H:23-323^30.132%ID^E:2.71e-27^RecName: Full=Baculoviral IAP repeat-containing protein 3;^…	PF00653.20^BIR^Inhibitor of Apoptosis domain^158-222^E:2.2e-19`PF00653.20^BIR^Inhibitor of Apoptosis domain^243-307^E:8.1e-15`PF00653.20^BIR^Inhibitor of Apoptosis domain^338-402^E:5.3e-19	ENOG410YPNM^Baculoviral IAP repeat containing	KEGG:hsa:330`KO:K16060	GO:0005737^cellular_component^cytoplasm`GO:0005829^cellular_component^cytosol`GO:0045121^cellular_component^membrane raft`GO:0005654^cellular_component^nucleoplasm`GO:0005634^cellular_component^nucleus`GO:0043234^cellular_component^protein complex`GO:0043027^molecular_function^cysteine-type endopeptidase inhibitor activity involved in apoptotic process`GO:0046872^molecular_function^metal ion bind…	.
cluster_8870	c10308_f1p2_2210	BIRC6_HUMAN^BIRC6_HUMAN^Q:1-1005,H:99-436^50.882%ID^E:1.76e-107^RecName: Full=Baculoviral IAP repeat-containing protein 6;^Eukaryota; Metazoa; Chordata; Craniata; Vertebrata; Euteleostomi; Mammalia; Eutheria; Euarchontoglires; Primates; Haplorrhini; Catarrhini; Hominidae; Homo	Gene.20121::c10308_f1p2_2210::g.20121::m.20121	1-1116[+]	BIRC6_HUMAN^BIRC6_HUMAN^Q:1-335,H:99-436^50.882%ID^E:1.07e-112^RecName: Full=Baculoviral IAP repeat-containing protein 6;^Eukaryota; Metazoa; Chordata; Craniata; Vertebrata; Euteleostomi; Mammalia; Eutheria; Euarchontoglires; Primates; Haplorrhini; Catarrhini; Hominidae; Homo	PF00653.20^BIR^Inhibitor of Apoptosis domain^189-259^E:1.9e-20	ENOG410XP8C^ubiquitin-conjugating enzyme	KEGG:hsa:57448`KO:K10586	GO:0005768^cellular_component^endosome`GO:0005794^cellular_component^Golgi apparatus`GO:0043231^cellular_component^intracellular membrane-bounded organelle`GO:0016020^cellular_component^membrane`GO:0005815^cellular_component^microtubule organizing center`GO:0030496^cellular_component^midbody`GO:0000922^cellular_component^spindle pole`GO:0005802^cellular_component^trans-Golgi network`GO:0004869^mo…	.
cluster_8868	TR664643|c1_g2_i1|m.5980	BIRC6_HUMAN^BIRC6_HUMAN^Q:133-300,H:1286-1344^49.153%ID^E:2.35e-12^RecName: Full=Baculoviral IAP repeat-containing protein 6;^Eukaryota; Metazoa; Chordata; Craniata; Vertebrata; Euteleostomi; Mammalia; Eutheria; Euarchontoglires; Primates; Haplorrhini; Catarrhini; Hominidae; Homo`BIRC6_HUMAN^BIRC6_HUMAN^Q:330-383,H:1350-1367^55.556%ID^E:2.35e-12^RecName: Full=Baculoviral IAP repeat-containing pro…	Gene.15840::TR664643|c1_g2_i1|m.5980::g.15840::m.15840	1-375[+]	BIRC6_HUMAN^BIRC6_HUMAN^Q:45-100,H:1286-1344^49.153%ID^E:1.67e-11^RecName: Full=Baculoviral IAP repeat-containing protein 6;^Eukaryota; Metazoa; Chordata; Craniata; Vertebrata; Euteleostomi; Mammalia; Eutheria; Euarchontoglires; Primates; Haplorrhini; Catarrhini; Hominidae; Homo	.	ENOG410XP8C^ubiquitin-conjugating enzyme	KEGG:hsa:57448`KO:K10586	GO:0005768^cellular_component^endosome`GO:0005794^cellular_component^Golgi apparatus`GO:0043231^cellular_component^intracellular membrane-bounded organelle`GO:0016020^cellular_component^membrane`GO:0005815^cellular_component^microtubule organizing center`GO:0030496^cellular_component^midbody`GO:0000922^cellular_component^spindle pole`GO:0005802^cellular_component^trans-Golgi network`GO:0004869^mo…	.
cluster_8870	g13600.t1	BIRC6_HUMAN^BIRC6_HUMAN^Q:1498-2127,H:710-952^25.498%ID^E:1.14e-09^RecName: Full=Baculoviral IAP repeat-containing protein 6;^Eukaryota; Metazoa; Chordata; Craniata; Vertebrata; Euteleostomi; Mammalia; Eutheria; Euarchontoglires; Primates; Haplorrhini; Catarrhini; Hominidae; Homo	Gene.8126::g13600.t1::g.8126::m.8126	1-2430[+]	BIRC6_HUMAN^BIRC6_HUMAN^Q:500-709,H:710-952^25.498%ID^E:1.86e-13^RecName: Full=Baculoviral IAP repeat-containing protein 6;^Eukaryota; Metazoa; Chordata; Craniata; Vertebrata; Euteleostomi; Mammalia; Eutheria; Euarchontoglires; Primates; Haplorrhini; Catarrhini; Hominidae; Homo	PF16087.4^DUF4817^Domain of unknown function (DUF4817)^3-55^E:2.6e-13	ENOG410XP8C^ubiquitin-conjugating enzyme	KEGG:hsa:57448`KO:K10586	GO:0005768^cellular_component^endosome`GO:0005794^cellular_component^Golgi apparatus`GO:0043231^cellular_component^intracellular membrane-bounded organelle`GO:0016020^cellular_component^membrane`GO:0005815^cellular_component^microtubule organizing center`GO:0030496^cellular_component^midbody`GO:0000922^cellular_component^spindle pole`GO:0005802^cellular_component^trans-Golgi network`GO:0004869^mo…	.
cluster_25222	g71073.t1	BIRC6_HUMAN^BIRC6_HUMAN^Q:159-67,H:4153-4183^83.871%ID^E:8.86e-11^RecName: Full=Baculoviral IAP repeat-containing protein 6;^Eukaryota; Metazoa; Chordata; Craniata; Vertebrata; Euteleostomi; Mammalia; Eutheria; Euarchontoglires; Primates; Haplorrhini; Catarrhini; Hominidae; Homo	.	.	.	.	ENOG410XP8C^ubiquitin-conjugating enzyme	KEGG:hsa:57448`KO:K10586	GO:0005768^cellular_component^endosome`GO:0005794^cellular_component^Golgi apparatus`GO:0043231^cellular_component^intracellular membrane-bounded organelle`GO:0016020^cellular_component^membrane`GO:0005815^cellular_component^microtubule organizing center`GO:0030496^cellular_component^midbody`GO:0000922^cellular_component^spindle pole`GO:0005802^cellular_component^trans-Golgi network`GO:0004869^mo…	.
cluster_8870	TR664643|c1_g4_i1|m.5985	BIRC6_HUMAN^BIRC6_HUMAN^Q:20-1159,H:53-436^49.482%ID^E:2.99e-115^RecName: Full=Baculoviral IAP repeat-containing protein 6;^Eukaryota; Metazoa; Chordata; Craniata; Vertebrata; Euteleostomi; Mammalia; Eutheria; Euarchontoglires; Primates; Haplorrhini; Catarrhini; Hominidae; Homo`BIRC6_HUMAN^BIRC6_HUMAN^Q:2165-3355,H:710-1134^36.748%ID^E:3.36e-52^RecName: Full=Baculoviral IAP repeat-containing prot…	Gene.15845::TR664643|c1_g4_i1|m.5985::g.15845::m.15845	2-3358[+]	BIRC6_HUMAN^BIRC6_HUMAN^Q:7-386,H:53-436^49.482%ID^E:2.92e-115^RecName: Full=Baculoviral IAP repeat-containing protein 6;^Eukaryota; Metazoa; Chordata; Craniata; Vertebrata; Euteleostomi; Mammalia; Eutheria; Euarchontoglires; Primates; Haplorrhini; Catarrhini; Hominidae; Homo`BIRC6_HUMAN^BIRC6_HUMAN^Q:722-1118,H:710-1134^36.748%ID^E:2.16e-56^RecName: Full=Baculoviral IAP repeat-containing protein…	PF00653.20^BIR^Inhibitor of Apoptosis domain^240-310^E:8.6e-20	ENOG410XP8C^ubiquitin-conjugating enzyme	KEGG:hsa:57448`KO:K10586	GO:0005768^cellular_component^endosome`GO:0005794^cellular_component^Golgi apparatus`GO:0043231^cellular_component^intracellular membrane-bounded organelle`GO:0016020^cellular_component^membrane`GO:0005815^cellular_component^microtubule organizing center`GO:0030496^cellular_component^midbody`GO:0000922^cellular_component^spindle pole`GO:0005802^cellular_component^trans-Golgi network`GO:0004869^mo…	.
cluster_8869	c50093_f1p0_3636	BIRC6_HUMAN^BIRC6_HUMAN^Q:3-173,H:4754-4810^49.123%ID^E:1.68e-09^RecName: Full=Baculoviral IAP repeat-containing protein 6;^Eukaryota; Metazoa; Chordata; Craniata; Vertebrata; Euteleostomi; Mammalia; Eutheria; Euarchontoglires; Primates; Haplorrhini; Catarrhini; Hominidae; Homo	Gene.26119::c50093_f1p0_3636::g.26119::m.26119	237-545[-]	.	.	.	.	.	.
cluster_17980	g13604.t1	BIRC6_HUMAN^BIRC6_HUMAN^Q:607-1248,H:2563-2773^33.036%ID^E:2.61e-18^RecName: Full=Baculoviral IAP repeat-containing protein 6;^Eukaryota; Metazoa; Chordata; Craniata; Vertebrata; Euteleostomi; Mammalia; Eutheria; Euarchontoglires; Primates; Haplorrhini; Catarrhini; Hominidae; Homo	Gene.12806::g13604.t1::g.12806::m.12806	1-1293[+]	BIRC6_HUMAN^BIRC6_HUMAN^Q:203-416,H:2563-2773^35.111%ID^E:3.42e-19^RecName: Full=Baculoviral IAP repeat-containing protein 6;^Eukaryota; Metazoa; Chordata; Craniata; Vertebrata; Euteleostomi; Mammalia; Eutheria; Euarchontoglires; Primates; Haplorrhini; Catarrhini; Hominidae; Homo	.	ENOG410XP8C^ubiquitin-conjugating enzyme	KEGG:hsa:57448`KO:K10586	GO:0005768^cellular_component^endosome`GO:0005794^cellular_component^Golgi apparatus`GO:0043231^cellular_component^intracellular membrane-bounded organelle`GO:0016020^cellular_component^membrane`GO:0005815^cellular_component^microtubule organizing center`GO:0030496^cellular_component^midbody`GO:0000922^cellular_component^spindle pole`GO:0005802^cellular_component^trans-Golgi network`GO:0004869^mo…	.
cluster_8869	TR664643|c1_g2_i2|m.5982	BIRC6_HUMAN^BIRC6_HUMAN^Q:8806-12222,H:3685-4830^48.492%ID^E:0^RecName: Full=Baculoviral IAP repeat-containing protein 6;^Eukaryota; Metazoa; Chordata; Craniata; Vertebrata; Euteleostomi; Mammalia; Eutheria; Euarchontoglires; Primates; Haplorrhini; Catarrhini; Hominidae; Homo`BIRC6_HUMAN^BIRC6_HUMAN^Q:3-4835,H:942-2461^36.439%ID^E:0^RecName: Full=Baculoviral IAP repeat-containing protein 6;^Eukar…	Gene.15842::TR664643|c1_g2_i2|m.5982::g.15842::m.15842	8860-12363[+]	BIRC6_HUMAN^BIRC6_HUMAN^Q:1-1121,H:3703-4830^50.127%ID^E:0^RecName: Full=Baculoviral IAP repeat-containing protein 6;^Eukaryota; Metazoa; Chordata; Craniata; Vertebrata; Euteleostomi; Mammalia; Eutheria; Euarchontoglires; Primates; Haplorrhini; Catarrhini; Hominidae; Homo	PF00179.25^UQ_con^Ubiquitin-conjugating enzyme^868-1024^E:6.7e-31`PF05743.12^UEV^UEV domain^885-968^E:1.9e-05	ENOG410XP8C^ubiquitin-conjugating enzyme	KEGG:hsa:57448`KO:K10586	GO:0005768^cellular_component^endosome`GO:0005794^cellular_component^Golgi apparatus`GO:0043231^cellular_component^intracellular membrane-bounded organelle`GO:0016020^cellular_component^membrane`GO:0005815^cellular_component^microtubule organizing center`GO:0030496^cellular_component^midbody`GO:0000922^cellular_component^spindle pole`GO:0005802^cellular_component^trans-Golgi network`GO:0004869^mo…	.
cluster_17982	g13608.t1	BIRC6_MOUSE^BIRC6_MOUSE^Q:100-2262,H:3203-3898^41.892%ID^E:4.47e-143^RecName: Full=Baculoviral IAP repeat-containing protein 6;^Eukaryota; Metazoa; Chordata; Craniata; Vertebrata; Euteleostomi; Mammalia; Eutheria; Euarchontoglires; Glires; Rodentia; Myomorpha; Muroidea; Muridae; Murinae; Mus; Mus`BIRC6_MOUSE^BIRC6_MOUSE^Q:2383-3402,H:3997-4349^49.728%ID^E:1.18e-62^RecName: Full=Baculoviral IAP re…	Gene.12138::g13608.t1::g.12138::m.12138	1-3477[+]	BIRC6_MOUSE^BIRC6_MOUSE^Q:12-754,H:3183-3898^42.559%ID^E:2.46e-169^RecName: Full=Baculoviral IAP repeat-containing protein 6;^Eukaryota; Metazoa; Chordata; Craniata; Vertebrata; Euteleostomi; Mammalia; Eutheria; Euarchontoglires; Glires; Rodentia; Myomorpha; Muroidea; Muridae; Murinae; Mus; Mus`BIRC6_MOUSE^BIRC6_MOUSE^Q:795-1134,H:3997-4349^53.261%ID^E:6.57e-87^RecName: Full=Baculoviral IAP repea…	PF12356.7^BIRC6^Baculoviral IAP repeat-containing protein 6^313-492^E:3.5e-51	ENOG410XP8C^ubiquitin-conjugating enzyme	KEGG:mmu:12211`KO:K10586	GO:0005737^cellular_component^cytoplasm`GO:0005768^cellular_component^endosome`GO:0005794^cellular_component^Golgi apparatus`GO:0043231^cellular_component^intracellular membrane-bounded organelle`GO:0016020^cellular_component^membrane`GO:0005815^cellular_component^microtubule organizing center`GO:0030496^cellular_component^midbody`GO:0000922^cellular_component^spindle pole`GO:0005802^cellular_com…	GO:0006464^biological_process^cellular protein modification process`GO:0015031^biological_process^protein transport
cluster_466	TR126056|c12_g1_i1|m.43812	BNIP3_MOUSE^BNIP3_MOUSE^Q:338-727,H:7-158^35.714%ID^E:6.15e-13^RecName: Full=BCL2/adenovirus E1B 19 kDa protein-interacting protein 3;^Eukaryota; Metazoa; Chordata; Craniata; Vertebrata; Euteleostomi; Mammalia; Eutheria; Euarchontoglires; Glires; Rodentia; Myomorpha; Muroidea; Muridae; Murinae; Mus; Mus	Gene.1413::TR126056|c12_g1_i1|m.43812::g.1413::m.1413	308-835[+]	BNIP3_MOUSE^BNIP3_MOUSE^Q:11-140,H:7-158^35.714%ID^E:1.98e-14^RecName: Full=BCL2/adenovirus E1B 19 kDa protein-interacting protein 3;^Eukaryota; Metazoa; Chordata; Craniata; Vertebrata; Euteleostomi; Mammalia; Eutheria; Euarchontoglires; Glires; Rodentia; Myomorpha; Muroidea; Muridae; Murinae; Mus; Mus	PF06553.11^BNIP3^BNIP3^10-161^E:1.1e-25	ENOG4111KXP^BCL2 adenovirus E1B 19kDa interacting protein 3	KEGG:mmu:12176`KO:K15464	GO:0005737^cellular_component^cytoplasm`GO:0030425^cellular_component^dendrite`GO:0005783^cellular_component^endoplasmic reticulum`GO:0031307^cellular_component^integral component of mitochondrial outer membrane`GO:0031966^cellular_component^mitochondrial membrane`GO:0005741^cellular_component^mitochondrial outer membrane`GO:0005739^cellular_component^mitochondrion`GO:0005635^cellular_component^n…	GO:0004842^molecular_function^ubiquitin-protein transferase activity`GO:0006915^biological_process^apoptotic process`GO:0032465^biological_process^regulation of cytokinesis
cluster_4800	g89833.t1	CAN1_HUMAN^CAN1_HUMAN^Q:1-1026,H:291-704^35%ID^E:2.47e-71^RecName: Full=Calpain-1 catalytic subunit {ECO:0000305};^Eukaryota; Metazoa; Chordata; Craniata; Vertebrata; Euteleostomi; Mammalia; Eutheria; Euarchontoglires; Primates; Haplorrhini; Catarrhini; Hominidae; Homo	Gene.13892::g89833.t1::g.13892::m.13892	1-1056[+]	CAN1_HUMAN^CAN1_HUMAN^Q:1-342,H:291-704^35.476%ID^E:2.19e-76^RecName: Full=Calpain-1 catalytic subunit {ECO:0000305};^Eukaryota; Metazoa; Chordata; Craniata; Vertebrata; Euteleostomi; Mammalia; Eutheria; Euarchontoglires; Primates; Haplorrhini; Catarrhini; Hominidae; Homo	PF00648.20^Peptidase_C2^Calpain family cysteine protease^1-63^E:5.1e-26`PF01067.21^Calpain_III^Calpain large subunit, domain III^89-160^E:6.6e-24`PF13833.5^EF-hand_8^EF-hand domain pair^198-254^E:0.00023	ENOG410XP0B^Calpain-like cysteine peptidase	KEGG:hsa:823`KO:K01367	GO:0005829^cellular_component^cytosol`GO:0070062^cellular_component^extracellular exosome`GO:0005576^cellular_component^extracellular region`GO:1904813^cellular_component^ficolin-1-rich granule lumen`GO:0005925^cellular_component^focal adhesion`GO:0005764^cellular_component^lysosome`GO:0016020^cellular_component^membrane`GO:0005739^cellular_component^mitochondrion`GO:0005886^cellular_component^pl…	GO:0043065^biological_process^positive regulation of apoptotic process`GO:0005740^cellular_component^mitochondrial envelope`GO:0016021^cellular_component^integral component of membrane
cluster_5793	c81795_f1p0_2202	CAN1_MACFA^CAN1_MACFA^Q:186-2015,H:88-713^31.394%ID^E:2.76e-82^RecName: Full=Calpain-1 catalytic subunit;^Eukaryota; Metazoa; Chordata; Craniata; Vertebrata; Euteleostomi; Mammalia; Eutheria; Euarchontoglires; Primates; Haplorrhini; Catarrhini; Cercopithecidae; Cercopithecinae; Macaca	Gene.29486::c81795_f1p0_2202::g.29486::m.29486	189-1082[+]	CAN9_HUMAN^CAN9_HUMAN^Q:5-278,H:75-341^41.091%ID^E:9.67e-68^RecName: Full=Calpain-9;^Eukaryota; Metazoa; Chordata; Craniata; Vertebrata; Euteleostomi; Mammalia; Eutheria; Euarchontoglires; Primates; Haplorrhini; Catarrhini; Hominidae; Homo	PF00648.20^Peptidase_C2^Calpain family cysteine protease^5-272^E:1.2e-90	ENOG410XP0B^Calpain-like cysteine peptidase	KEGG:hsa:10753`KO:K08578	GO:0005737^cellular_component^cytoplasm`GO:0005509^molecular_function^calcium ion binding`GO:0004198^molecular_function^calcium-dependent cysteine-type endopeptidase activity`GO:0007586^biological_process^digestion`GO:0006508^biological_process^proteolysis	GO:0004198^molecular_function^calcium-dependent cysteine-type endopeptidase activity`GO:0006508^biological_process^proteolysis`GO:0005622^cellular_component^intracellular`GO:0005509^molecular_function^calcium ion binding
cluster_5793	c81795_f1p0_2202	CAN1_MACFA^CAN1_MACFA^Q:186-2015,H:88-713^31.394%ID^E:2.76e-82^RecName: Full=Calpain-1 catalytic subunit;^Eukaryota; Metazoa; Chordata; Craniata; Vertebrata; Euteleostomi; Mammalia; Eutheria; Euarchontoglires; Primates; Haplorrhini; Catarrhini; Cercopithecidae; Cercopithecinae; Macaca	Gene.29487::c81795_f1p0_2202::g.29487::m.29487	1209-2021[+]	CAN1_MOUSE^CAN1_MOUSE^Q:16-269,H:442-712^28.826%ID^E:1.61e-18^RecName: Full=Calpain-1 catalytic subunit {ECO:0000305};^Eukaryota; Metazoa; Chordata; Craniata; Vertebrata; Euteleostomi; Mammalia; Eutheria; Euarchontoglires; Glires; Rodentia; Myomorpha; Muroidea; Muridae; Murinae; Mus; Mus	PF01067.21^Calpain_III^Calpain large subunit, domain III^11-89^E:5.2e-11	ENOG410XP0B^Calpain-like cysteine peptidase	KEGG:mmu:12333`KO:K01367	GO:0005829^cellular_component^cytosol`GO:0070062^cellular_component^extracellular exosome`GO:0005925^cellular_component^focal adhesion`GO:0005764^cellular_component^lysosome`GO:0016020^cellular_component^membrane`GO:0005739^cellular_component^mitochondrion`GO:0005886^cellular_component^plasma membrane`GO:0005509^molecular_function^calcium ion binding`GO:0004198^molecular_function^calcium-dependen…	GO:0004198^molecular_function^calcium-dependent cysteine-type endopeptidase activity`GO:0006508^biological_process^proteolysis`GO:0005622^cellular_component^intracellular
cluster_24537	g65920.t1	CAN1_RAT^CAN1_RAT^Q:358-2307,H:40-713^38.584%ID^E:3.08e-144^RecName: Full=Calpain-1 catalytic subunit {ECO:0000305};^Eukaryota; Metazoa; Chordata; Craniata; Vertebrata; Euteleostomi; Mammalia; Eutheria; Euarchontoglires; Glires; Rodentia; Myomorpha; Muroidea; Muridae; Murinae; Rattus	Gene.23383::g65920.t1::g.23383::m.23383	1-2310[+]	CAN9_RAT^CAN9_RAT^Q:105-739,H:16-658^37.481%ID^E:2.38e-145^RecName: Full=Calpain-9;^Eukaryota; Metazoa; Chordata; Craniata; Vertebrata; Euteleostomi; Mammalia; Eutheria; Euarchontoglires; Glires; Rodentia; Myomorpha; Muroidea; Muridae; Murinae; Rattus	PF00648.20^Peptidase_C2^Calpain family cysteine protease^136-444^E:1.1e-99`PF01067.21^Calpain_III^Calpain large subunit, domain III^465-600^E:1.6e-38	ENOG410XP0B^Calpain-like cysteine peptidase	KEGG:rno:116694`KO:K08578	GO:0005737^cellular_component^cytoplasm`GO:0005509^molecular_function^calcium ion binding`GO:0004198^molecular_function^calcium-dependent cysteine-type endopeptidase activity`GO:0007586^biological_process^digestion	.
cluster_3589	g43727.t1	CAN2_BOVIN^CAN2_BOVIN^Q:1206-97,H:68-503^31.486%ID^E:3e-53^RecName: Full=Calpain-2 catalytic subunit;^Eukaryota; Metazoa; Chordata; Craniata; Vertebrata; Euteleostomi; Mammalia; Eutheria; Laurasiatheria; Cetartiodactyla; Ruminantia; Pecora; Bovidae; Bovinae; Bos	Gene.2567::g43727.t1::g.2567::m.2567	1-1281[-]	CAN2_BOVIN^CAN2_BOVIN^Q:26-395,H:68-503^31.486%ID^E:3.08e-53^RecName: Full=Calpain-2 catalytic subunit;^Eukaryota; Metazoa; Chordata; Craniata; Vertebrata; Euteleostomi; Mammalia; Eutheria; Laurasiatheria; Cetartiodactyla; Ruminantia; Pecora; Bovidae; Bovinae; Bos	PF00648.20^Peptidase_C2^Calpain family cysteine protease^9-86^E:9.7e-21`PF00648.20^Peptidase_C2^Calpain family cysteine protease^101-236^E:2.2e-21`PF01067.21^Calpain_III^Calpain large subunit, domain III^259-397^E:3e-25	ENOG410XP0B^Calpain-like cysteine peptidase	KEGG:bta:281662`KO:K03853	GO:0000785^cellular_component^chromatin`GO:0005737^cellular_component^cytoplasm`GO:0005829^cellular_component^cytosol`GO:0030425^cellular_component^dendrite`GO:0070062^cellular_component^extracellular exosome`GO:0005925^cellular_component^focal adhesion`GO:0005794^cellular_component^Golgi apparatus`GO:0005764^cellular_component^lysosome`GO:0045121^cellular_component^membrane raft`GO:0005634^cellu…	GO:0004198^molecular_function^calcium-dependent cysteine-type endopeptidase activity`GO:0006508^biological_process^proteolysis`GO:0005622^cellular_component^intracellular
cluster_14006	g24415.t1	CAN2_RAT^CAN2_RAT^Q:91-903,H:29-242^39.927%ID^E:1.04e-55^RecName: Full=Calpain-2 catalytic subunit;^Eukaryota; Metazoa; Chordata; Craniata; Vertebrata; Euteleostomi; Mammalia; Eutheria; Euarchontoglires; Glires; Rodentia; Myomorpha; Muroidea; Muridae; Murinae; Rattus	Gene.19616::g24415.t1::g.19616::m.19616	1-1011[+]	CAN2_RAT^CAN2_RAT^Q:31-335,H:29-276^37.459%ID^E:3.2e-57^RecName: Full=Calpain-2 catalytic subunit;^Eukaryota; Metazoa; Chordata; Craniata; Vertebrata; Euteleostomi; Mammalia; Eutheria; Euarchontoglires; Glires; Rodentia; Myomorpha; Muroidea; Muridae; Murinae; Rattus	PF00648.20^Peptidase_C2^Calpain family cysteine protease^135-305^E:7.2e-62	ENOG410XP0B^Calpain-like cysteine peptidase	KEGG:rno:29154`KO:K03853	GO:0000785^cellular_component^chromatin`GO:0005737^cellular_component^cytoplasm`GO:0005829^cellular_component^cytosol`GO:0030425^cellular_component^dendrite`GO:0070062^cellular_component^extracellular exosome`GO:0005925^cellular_component^focal adhesion`GO:0005794^cellular_component^Golgi apparatus`GO:0005764^cellular_component^lysosome`GO:0045121^cellular_component^membrane raft`GO:0005634^cellu…	GO:0004198^molecular_function^calcium-dependent cysteine-type endopeptidase activity`GO:0006508^biological_process^proteolysis`GO:0005622^cellular_component^intracellular
cluster_4800	g89826.t1	CAN3_CHICK^CAN3_CHICK^Q:232-402,H:42-97^43.86%ID^E:4.26e-11^RecName: Full=Calpain-3;^Eukaryota; Metazoa; Chordata; Craniata; Vertebrata; Euteleostomi; Archelosauria; Archosauria; Dinosauria; Saurischia; Theropoda; Coelurosauria; Aves; Neognathae; Galloanserae; Galliformes; Phasianidae; Phasianinae; Gallus	Gene.20741::g89826.t1::g.20741::m.20741	1-435[+]	CAN3_CHICK^CAN3_CHICK^Q:78-134,H:42-97^43.86%ID^E:4.96e-12^RecName: Full=Calpain-3;^Eukaryota; Metazoa; Chordata; Craniata; Vertebrata; Euteleostomi; Archelosauria; Archosauria; Dinosauria; Saurischia; Theropoda; Coelurosauria; Aves; Neognathae; Galloanserae; Galliformes; Phasianidae; Phasianinae; Gallus	.	ENOG410XP0B^Calpain-like cysteine peptidase	.	GO:0005737^cellular_component^cytoplasm`GO:0005829^cellular_component^cytosol`GO:0030016^cellular_component^myofibril`GO:0005634^cellular_component^nucleus`GO:0005886^cellular_component^plasma membrane`GO:0043234^cellular_component^protein complex`GO:0030315^cellular_component^T-tubule`GO:0030018^cellular_component^Z disc`GO:0005509^molecular_function^calcium ion binding`GO:0004198^molecular_func…	GO:0004198^molecular_function^calcium-dependent cysteine-type endopeptidase activity`GO:0006508^biological_process^proteolysis`GO:0005622^cellular_component^intracellular
cluster_4800	g89825.t1	CAN3_CHICK^CAN3_CHICK^Q:55-225,H:42-97^43.86%ID^E:2.88e-11^RecName: Full=Calpain-3;^Eukaryota; Metazoa; Chordata; Craniata; Vertebrata; Euteleostomi; Archelosauria; Archosauria; Dinosauria; Saurischia; Theropoda; Coelurosauria; Aves; Neognathae; Galloanserae; Galliformes; Phasianidae; Phasianinae; Gallus	.	.	.	.	ENOG410XP0B^Calpain-like cysteine peptidase	.	GO:0005737^cellular_component^cytoplasm`GO:0005829^cellular_component^cytosol`GO:0030016^cellular_component^myofibril`GO:0005634^cellular_component^nucleus`GO:0005886^cellular_component^plasma membrane`GO:0043234^cellular_component^protein complex`GO:0030315^cellular_component^T-tubule`GO:0030018^cellular_component^Z disc`GO:0005509^molecular_function^calcium ion binding`GO:0004198^molecular_func…	.
cluster_14306	c47667_f1p1_2240	CAN3_HUMAN^CAN3_HUMAN^Q:1-1449,H:363-821^40.612%ID^E:1.39e-111^RecName: Full=Calpain-3;^Eukaryota; Metazoa; Chordata; Craniata; Vertebrata; Euteleostomi; Mammalia; Eutheria; Euarchontoglires; Primates; Haplorrhini; Catarrhini; Hominidae; Homo	Gene.25714::c47667_f1p1_2240::g.25714::m.25714	1-1452[+]	CAN3_HUMAN^CAN3_HUMAN^Q:1-483,H:363-821^40.612%ID^E:6.2e-115^RecName: Full=Calpain-3;^Eukaryota; Metazoa; Chordata; Craniata; Vertebrata; Euteleostomi; Mammalia; Eutheria; Euarchontoglires; Primates; Haplorrhini; Catarrhini; Hominidae; Homo	PF00648.20^Peptidase_C2^Calpain family cysteine protease^1-53^E:8.8e-18`PF01067.21^Calpain_III^Calpain large subunit, domain III^79-217^E:3.1e-49`PF13833.5^EF-hand_8^EF-hand domain pair^329-385^E:0.00036	ENOG410XP0B^Calpain-like cysteine peptidase	KEGG:hsa:825`KO:K08573	GO:0005737^cellular_component^cytoplasm`GO:0005829^cellular_component^cytosol`GO:0005622^cellular_component^intracellular`GO:0030016^cellular_component^myofibril`GO:0005634^cellular_component^nucleus`GO:0005886^cellular_component^plasma membrane`GO:0043234^cellular_component^protein complex`GO:0030315^cellular_component^T-tubule`GO:0030018^cellular_component^Z disc`GO:0005509^molecular_function^c…	.
cluster_4699	g38080.t1	CAN5_HUMAN^CAN5_HUMAN^Q:58-1878,H:8-595^41.342%ID^E:8.02e-165^RecName: Full=Calpain-5;^Eukaryota; Metazoa; Chordata; Craniata; Vertebrata; Euteleostomi; Mammalia; Eutheria; Euarchontoglires; Primates; Haplorrhini; Catarrhini; Hominidae; Homo	Gene.20729::g38080.t1::g.20729::m.20729	1-2037[+]	CAN5_MOUSE^CAN5_MOUSE^Q:20-631,H:8-600^40.712%ID^E:6.13e-165^RecName: Full=Calpain-5;^Eukaryota; Metazoa; Chordata; Craniata; Vertebrata; Euteleostomi; Mammalia; Eutheria; Euarchontoglires; Glires; Rodentia; Myomorpha; Muroidea; Muridae; Murinae; Mus; Mus	PF00648.20^Peptidase_C2^Calpain family cysteine protease^39-399^E:3.6e-111`PF01067.21^Calpain_III^Calpain large subunit, domain III^419-541^E:8.9e-29	ENOG410XP0B^Calpain-like cysteine peptidase	KEGG:mmu:12337`KO:K08574	GO:0009986^cellular_component^cell surface`GO:0005737^cellular_component^cytoplasm`GO:0070062^cellular_component^extracellular exosome`GO:0005925^cellular_component^focal adhesion`GO:0004198^molecular_function^calcium-dependent cysteine-type endopeptidase activity`GO:0006508^biological_process^proteolysis	GO:0004198^molecular_function^calcium-dependent cysteine-type endopeptidase activity`GO:0006508^biological_process^proteolysis`GO:0005622^cellular_component^intracellular`GO:0005509^molecular_function^calcium ion binding
cluster_4699	TR393820|c7_g1_i1|m.25626	CAN5_HUMAN^CAN5_HUMAN^Q:761-1666,H:8-314^54.072%ID^E:1.88e-151^RecName: Full=Calpain-5;^Eukaryota; Metazoa; Chordata; Craniata; Vertebrata; Euteleostomi; Mammalia; Eutheria; Euarchontoglires; Primates; Haplorrhini; Catarrhini; Hominidae; Homo`CAN5_HUMAN^CAN5_HUMAN^Q:1650-2495,H:309-597^38.014%ID^E:1.88e-151^RecName: Full=Calpain-5;^Eukaryota; Metazoa; Chordata; Craniata; Vertebrata; Euteleostomi;…	Gene.8645::TR393820|c7_g1_i1|m.25626::g.8645::m.8645	1662-2648[+]	CAN5_MOUSE^CAN5_MOUSE^Q:1-281,H:313-600^38.488%ID^E:4.21e-61^RecName: Full=Calpain-5;^Eukaryota; Metazoa; Chordata; Craniata; Vertebrata; Euteleostomi; Mammalia; Eutheria; Euarchontoglires; Glires; Rodentia; Myomorpha; Muroidea; Muridae; Murinae; Mus; Mus	PF00648.20^Peptidase_C2^Calpain family cysteine protease^3-29^E:9.5e-06`PF01067.21^Calpain_III^Calpain large subunit, domain III^49-171^E:2.3e-29`PF00168.29^C2^C2 domain^200-282^E:2.2e-11	ENOG410XP0B^Calpain-like cysteine peptidase	KEGG:mmu:12337`KO:K08574	GO:0009986^cellular_component^cell surface`GO:0005737^cellular_component^cytoplasm`GO:0070062^cellular_component^extracellular exosome`GO:0005925^cellular_component^focal adhesion`GO:0004198^molecular_function^calcium-dependent cysteine-type endopeptidase activity`GO:0006508^biological_process^proteolysis	GO:0004198^molecular_function^calcium-dependent cysteine-type endopeptidase activity`GO:0006508^biological_process^proteolysis`GO:0005622^cellular_component^intracellular
cluster_4699	TR393820|c7_g1_i1|m.25626	CAN5_HUMAN^CAN5_HUMAN^Q:761-1666,H:8-314^54.072%ID^E:1.88e-151^RecName: Full=Calpain-5;^Eukaryota; Metazoa; Chordata; Craniata; Vertebrata; Euteleostomi; Mammalia; Eutheria; Euarchontoglires; Primates; Haplorrhini; Catarrhini; Hominidae; Homo`CAN5_HUMAN^CAN5_HUMAN^Q:1650-2495,H:309-597^38.014%ID^E:1.88e-151^RecName: Full=Calpain-5;^Eukaryota; Metazoa; Chordata; Craniata; Vertebrata; Euteleostomi;…	Gene.8646::TR393820|c7_g1_i1|m.25626::g.8646::m.8646	737-1681[+]	CAN5_HUMAN^CAN5_HUMAN^Q:9-310,H:8-314^54.072%ID^E:6.62e-118^RecName: Full=Calpain-5;^Eukaryota; Metazoa; Chordata; Craniata; Vertebrata; Euteleostomi; Mammalia; Eutheria; Euarchontoglires; Primates; Haplorrhini; Catarrhini; Hominidae; Homo	PF00648.20^Peptidase_C2^Calpain family cysteine protease^28-311^E:1.3e-105	ENOG410XP0B^Calpain-like cysteine peptidase	KEGG:hsa:726`KO:K08574	GO:0009986^cellular_component^cell surface`GO:0005737^cellular_component^cytoplasm`GO:0070062^cellular_component^extracellular exosome`GO:0005925^cellular_component^focal adhesion`GO:0004198^molecular_function^calcium-dependent cysteine-type endopeptidase activity`GO:0006508^biological_process^proteolysis`GO:0007165^biological_process^signal transduction	GO:0004198^molecular_function^calcium-dependent cysteine-type endopeptidase activity`GO:0006508^biological_process^proteolysis`GO:0005622^cellular_component^intracellular
cluster_7314	g9424.t1	CAN7_MOUSE^CAN7_MOUSE^Q:2574-4,H:3-813^55.736%ID^E:0^RecName: Full=Calpain-7;^Eukaryota; Metazoa; Chordata; Craniata; Vertebrata; Euteleostomi; Mammalia; Eutheria; Euarchontoglires; Glires; Rodentia; Myomorpha; Muroidea; Muridae; Murinae; Mus; Mus	Gene.9537::g9424.t1::g.9537::m.9537	1-1773[-]	CAN7_MOUSE^CAN7_MOUSE^Q:1-590,H:227-813^64.358%ID^E:0^RecName: Full=Calpain-7;^Eukaryota; Metazoa; Chordata; Craniata; Vertebrata; Euteleostomi; Mammalia; Eutheria; Euarchontoglires; Glires; Rodentia; Myomorpha; Muroidea; Muridae; Murinae; Mus; Mus	PF00648.20^Peptidase_C2^Calpain family cysteine protease^27-310^E:1e-46`PF01067.21^Calpain_III^Calpain large subunit, domain III^468-580^E:4e-09	ENOG410XP0B^Calpain-like cysteine peptidase	KEGG:mmu:12339`KO:K08576	GO:0005737^cellular_component^cytoplasm`GO:0005829^cellular_component^cytosol`GO:0070062^cellular_component^extracellular exosome`GO:0016604^cellular_component^nuclear body`GO:0005654^cellular_component^nucleoplasm`GO:0004198^molecular_function^calcium-dependent cysteine-type endopeptidase activity`GO:0004175^molecular_function^endopeptidase activity`GO:0090541^molecular_function^MIT domain bindi…	GO:0004198^molecular_function^calcium-dependent cysteine-type endopeptidase activity`GO:0006508^biological_process^proteolysis`GO:0005622^cellular_component^intracellular
cluster_7314	g9424.t1	CAN7_MOUSE^CAN7_MOUSE^Q:2574-4,H:3-813^55.736%ID^E:0^RecName: Full=Calpain-7;^Eukaryota; Metazoa; Chordata; Craniata; Vertebrata; Euteleostomi; Mammalia; Eutheria; Euarchontoglires; Glires; Rodentia; Myomorpha; Muroidea; Muridae; Murinae; Mus; Mus	Gene.9538::g9424.t1::g.9538::m.9538	2041-2601[-]	CAN7_MOUSE^CAN7_MOUSE^Q:11-154,H:4-145^46.622%ID^E:3.49e-34^RecName: Full=Calpain-7;^Eukaryota; Metazoa; Chordata; Craniata; Vertebrata; Euteleostomi; Mammalia; Eutheria; Euarchontoglires; Glires; Rodentia; Myomorpha; Muroidea; Muridae; Murinae; Mus; Mus	PF04212.17^MIT^MIT (microtubule interacting and transport) domain^17-76^E:6.8e-12`PF04212.17^MIT^MIT (microtubule interacting and transport) domain^97-154^E:2.3e-10	ENOG410XP0B^Calpain-like cysteine peptidase	KEGG:mmu:12339`KO:K08576	GO:0005737^cellular_component^cytoplasm`GO:0005829^cellular_component^cytosol`GO:0070062^cellular_component^extracellular exosome`GO:0016604^cellular_component^nuclear body`GO:0005654^cellular_component^nucleoplasm`GO:0004198^molecular_function^calcium-dependent cysteine-type endopeptidase activity`GO:0004175^molecular_function^endopeptidase activity`GO:0090541^molecular_function^MIT domain bindi…	GO:0004198^molecular_function^calcium-dependent cysteine-type endopeptidase activity`GO:0006508^biological_process^proteolysis`GO:0005622^cellular_component^intracellular
cluster_3589	TR322201|c0_g1_i4|m.40787	CAN8_RAT^CAN8_RAT^Q:1240-2796,H:1-520^36.245%ID^E:1.28e-98^RecName: Full=Calpain-8;^Eukaryota; Metazoa; Chordata; Craniata; Vertebrata; Euteleostomi; Mammalia; Eutheria; Euarchontoglires; Glires; Rodentia; Myomorpha; Muroidea; Muridae; Murinae; Rattus	Gene.6595::TR322201|c0_g1_i4|m.40787::g.6595::m.6595	1249-2808[+]	CAN8_RAT^CAN8_RAT^Q:50-516,H:46-520^38.557%ID^E:1.23e-103^RecName: Full=Calpain-8;^Eukaryota; Metazoa; Chordata; Craniata; Vertebrata; Euteleostomi; Mammalia; Eutheria; Euarchontoglires; Glires; Rodentia; Myomorpha; Muroidea; Muridae; Murinae; Rattus	PF00648.20^Peptidase_C2^Calpain family cysteine protease^50-342^E:1.9e-102`PF01067.21^Calpain_III^Calpain large subunit, domain III^365-503^E:4.4e-25	ENOG410XP0B^Calpain-like cysteine peptidase	KEGG:rno:170808`KO:K08577	GO:0005737^cellular_component^cytoplasm`GO:0005794^cellular_component^Golgi apparatus`GO:0005509^molecular_function^calcium ion binding`GO:0004198^molecular_function^calcium-dependent cysteine-type endopeptidase activity`GO:0007586^biological_process^digestion`GO:0006508^biological_process^proteolysis	.
cluster_17892	g13036.t1	CAN8_RAT^CAN8_RAT^Q:40-366,H:80-187^53.636%ID^E:3.98e-27^RecName: Full=Calpain-8;^Eukaryota; Metazoa; Chordata; Craniata; Vertebrata; Euteleostomi; Mammalia; Eutheria; Euarchontoglires; Glires; Rodentia; Myomorpha; Muroidea; Muridae; Murinae; Rattus	Gene.1943::g13036.t1::g.1943::m.1943	1-1470[+]	CAN8_RAT^CAN8_RAT^Q:14-122,H:80-187^53.636%ID^E:5.12e-27^RecName: Full=Calpain-8;^Eukaryota; Metazoa; Chordata; Craniata; Vertebrata; Euteleostomi; Mammalia; Eutheria; Euarchontoglires; Glires; Rodentia; Myomorpha; Muroidea; Muridae; Murinae; Rattus	PF00648.20^Peptidase_C2^Calpain family cysteine protease^14-122^E:1.1e-35`PF00648.20^Peptidase_C2^Calpain family cysteine protease^123-165^E:1.2e-07`PF01067.21^Calpain_III^Calpain large subunit, domain III^193-269^E:2.3e-08`PF00083.23^Sugar_tr^Sugar (and other) transporter^385-487^E:4.3e-09	ENOG410XP0B^Calpain-like cysteine peptidase	KEGG:rno:170808`KO:K08577	GO:0005737^cellular_component^cytoplasm`GO:0005794^cellular_component^Golgi apparatus`GO:0005509^molecular_function^calcium ion binding`GO:0004198^molecular_function^calcium-dependent cysteine-type endopeptidase activity`GO:0007586^biological_process^digestion`GO:0006508^biological_process^proteolysis	GO:0004198^molecular_function^calcium-dependent cysteine-type endopeptidase activity`GO:0006508^biological_process^proteolysis`GO:0005622^cellular_component^intracellular
cluster_5793	g60520.t1	CAN9_HUMAN^CAN9_HUMAN^Q:1776-343,H:21-490^35.185%ID^E:3.34e-94^RecName: Full=Calpain-9;^Eukaryota; Metazoa; Chordata; Craniata; Vertebrata; Euteleostomi; Mammalia; Eutheria; Euarchontoglires; Primates; Haplorrhini; Catarrhini; Hominidae; Homo	Gene.25221::g60520.t1::g.25221::m.25221	1-1776[-]	CAN9_HUMAN^CAN9_HUMAN^Q:1-478,H:21-490^35.185%ID^E:2.79e-94^RecName: Full=Calpain-9;^Eukaryota; Metazoa; Chordata; Craniata; Vertebrata; Euteleostomi; Mammalia; Eutheria; Euarchontoglires; Primates; Haplorrhini; Catarrhini; Hominidae; Homo	PF00648.20^Peptidase_C2^Calpain family cysteine protease^23-321^E:2.1e-100`PF01067.21^Calpain_III^Calpain large subunit, domain III^349-478^E:8.3e-22	ENOG410XP0B^Calpain-like cysteine peptidase	KEGG:hsa:10753`KO:K08578	GO:0005737^cellular_component^cytoplasm`GO:0005509^molecular_function^calcium ion binding`GO:0004198^molecular_function^calcium-dependent cysteine-type endopeptidase activity`GO:0007586^biological_process^digestion`GO:0006508^biological_process^proteolysis	GO:0004198^molecular_function^calcium-dependent cysteine-type endopeptidase activity`GO:0006508^biological_process^proteolysis`GO:0005622^cellular_component^intracellular`GO:0022857^molecular_function^transmembrane transporter activity`GO:0055085^biological_process^transmembrane transport`GO:0016021^cellular_component^integral component of membrane
cluster_14006	c62030_f3p7_3082	CAN9_RAT^CAN9_RAT^Q:769-2769,H:13-670^38.227%ID^E:8.03e-154^RecName: Full=Calpain-9;^Eukaryota; Metazoa; Chordata; Craniata; Vertebrata; Euteleostomi; Mammalia; Eutheria; Euarchontoglires; Glires; Rodentia; Myomorpha; Muroidea; Muridae; Murinae; Rattus	Gene.36737::c62030_f3p7_3082::g.36737::m.36737	718-2835[+]	CAN9_RAT^CAN9_RAT^Q:18-700,H:13-685^38.068%ID^E:5.12e-159^RecName: Full=Calpain-9;^Eukaryota; Metazoa; Chordata; Craniata; Vertebrata; Euteleostomi; Mammalia; Eutheria; Euarchontoglires; Glires; Rodentia; Myomorpha; Muroidea; Muridae; Murinae; Rattus	PF00648.20^Peptidase_C2^Calpain family cysteine protease^48-354^E:5e-109`PF01067.21^Calpain_III^Calpain large subunit, domain III^381-516^E:3.4e-31`PF13833.5^EF-hand_8^EF-hand domain pair^567-605^E:0.00013`PF13202.5^EF-hand_5^EF hand^585-601^E:0.019	ENOG410XP0B^Calpain-like cysteine peptidase	KEGG:rno:116694`KO:K08578	GO:0005737^cellular_component^cytoplasm`GO:0005509^molecular_function^calcium ion binding`GO:0004198^molecular_function^calcium-dependent cysteine-type endopeptidase activity`GO:0007586^biological_process^digestion	GO:0004198^molecular_function^calcium-dependent cysteine-type endopeptidase activity`GO:0006508^biological_process^proteolysis`GO:0005622^cellular_component^intracellular
cluster_14006	g24416.t1	CAN9_MOUSE^CAN9_MOUSE^Q:256-846,H:453-670^29.817%ID^E:4.1e-24^RecName: Full=Calpain-9;^Eukaryota; Metazoa; Chordata; Craniata; Vertebrata; Euteleostomi; Mammalia; Eutheria; Euarchontoglires; Glires; Rodentia; Myomorpha; Muroidea; Muridae; Murinae; Mus; Mus`CAN9_MOUSE^CAN9_MOUSE^Q:4-201,H:297-357^37.879%ID^E:1.74e-06^RecName: Full=Calpain-9;^Eukaryota; Metazoa; Chordata; Craniata; Vertebrata; Eute…	Gene.1618::g24416.t1::g.1618::m.1618	1-969[+]	CAN9_MOUSE^CAN9_MOUSE^Q:86-282,H:453-670^29.817%ID^E:2.16e-24^RecName: Full=Calpain-9;^Eukaryota; Metazoa; Chordata; Craniata; Vertebrata; Euteleostomi; Mammalia; Eutheria; Euarchontoglires; Glires; Rodentia; Myomorpha; Muroidea; Muridae; Murinae; Mus; Mus`CAN9_MOUSE^CAN9_MOUSE^Q:2-65,H:297-355^39.062%ID^E:1.74e-06^RecName: Full=Calpain-9;^Eukaryota; Metazoa; Chordata; Craniata; Vertebrata; Eutel…	PF00648.20^Peptidase_C2^Calpain family cysteine protease^3-40^E:2.9e-08`PF01067.21^Calpain_III^Calpain large subunit, domain III^69-123^E:8.9e-14	ENOG410XP0B^Calpain-like cysteine peptidase	KEGG:mmu:73647`KO:K08578	GO:0005737^cellular_component^cytoplasm`GO:0005509^molecular_function^calcium ion binding`GO:0004198^molecular_function^calcium-dependent cysteine-type endopeptidase activity`GO:0007586^biological_process^digestion`GO:0006508^biological_process^proteolysis	GO:0004198^molecular_function^calcium-dependent cysteine-type endopeptidase activity`GO:0006508^biological_process^proteolysis`GO:0005622^cellular_component^intracellular`GO:0005509^molecular_function^calcium ion binding
cluster_17891	g13035.t1	CAN9_RAT^CAN9_RAT^Q:7-156,H:28-79^46.154%ID^E:2.64e-06^RecName: Full=Calpain-9;^Eukaryota; Metazoa; Chordata; Craniata; Vertebrata; Euteleostomi; Mammalia; Eutheria; Euarchontoglires; Glires; Rodentia; Myomorpha; Muroidea; Muridae; Murinae; Rattus	Gene.9005::g13035.t1::g.9005::m.9005	1-759[+]	.	.	.	.	.	GO:0004198^molecular_function^calcium-dependent cysteine-type endopeptidase activity`GO:0006508^biological_process^proteolysis`GO:0005622^cellular_component^intracellular
cluster_13704	g72547.t1	CAN11_HUMAN^CAN11_HUMAN^Q:883-1692,H:120-376^27.857%ID^E:5.52e-27^RecName: Full=Calpain-11;^Eukaryota; Metazoa; Chordata; Craniata; Vertebrata; Euteleostomi; Mammalia; Eutheria; Euarchontoglires; Primates; Haplorrhini; Catarrhini; Hominidae; Homo	Gene.19847::g72547.t1::g.19847::m.19847	1-3879[+]	CAN13_RAT^CAN13_RAT^Q:328-564,H:94-329^29.675%ID^E:5.78e-27^RecName: Full=Calpain-13;^Eukaryota; Metazoa; Chordata; Craniata; Vertebrata; Euteleostomi; Mammalia; Eutheria; Euarchontoglires; Glires; Rodentia; Myomorpha; Muroidea; Muridae; Murinae; Rattus	PF00648.20^Peptidase_C2^Calpain family cysteine protease^328-564^E:3.6e-43`PF01067.21^Calpain_III^Calpain large subunit, domain III^1169-1266^E:3.2e-13	ENOG410XP0B^Calpain-like cysteine peptidase	KEGG:rno:362701`KO:K08581	GO:0005737^cellular_component^cytoplasm`GO:0005509^molecular_function^calcium ion binding`GO:0004198^molecular_function^calcium-dependent cysteine-type endopeptidase activity`GO:0006508^biological_process^proteolysis	.
cluster_5793	TR468208|c5_g1_i1|m.29972	CAN11_MOUSE^CAN11_MOUSE^Q:414-2033,H:39-599^35.243%ID^E:6.16e-94^RecName: Full=Calpain-11 {ECO:0000312|EMBL:AAT27434.1};^Eukaryota; Metazoa; Chordata; Craniata; Vertebrata; Euteleostomi; Mammalia; Eutheria; Euarchontoglires; Glires; Rodentia; Myomorpha; Muroidea; Muridae; Murinae; Mus; Mus	Gene.10459::TR468208|c5_g1_i1|m.29972::g.10459::m.10459	399-2183[+]	CAN11_MOUSE^CAN11_MOUSE^Q:6-545,H:39-599^35.417%ID^E:4.89e-97^RecName: Full=Calpain-11 {ECO:0000312|EMBL:AAT27434.1};^Eukaryota; Metazoa; Chordata; Craniata; Vertebrata; Euteleostomi; Mammalia; Eutheria; Euarchontoglires; Glires; Rodentia; Myomorpha; Muroidea; Muridae; Murinae; Mus; Mus	PF00648.20^Peptidase_C2^Calpain family cysteine protease^23-321^E:2.2e-100`PF01067.21^Calpain_III^Calpain large subunit, domain III^349-478^E:8.3e-22	ENOG410XP0B^Calpain-like cysteine peptidase	KEGG:mmu:268958`KO:K08580	GO:0001669^cellular_component^acrosomal vesicle`GO:0005509^molecular_function^calcium ion binding`GO:0004198^molecular_function^calcium-dependent cysteine-type endopeptidase activity`GO:0006508^biological_process^proteolysis	GO:0004198^molecular_function^calcium-dependent cysteine-type endopeptidase activity`GO:0006508^biological_process^proteolysis`GO:0005622^cellular_component^intracellular
cluster_5793	TR468208|c5_g1_i1|m.29972	CAN11_MOUSE^CAN11_MOUSE^Q:414-2033,H:39-599^35.243%ID^E:6.16e-94^RecName: Full=Calpain-11 {ECO:0000312|EMBL:AAT27434.1};^Eukaryota; Metazoa; Chordata; Craniata; Vertebrata; Euteleostomi; Mammalia; Eutheria; Euarchontoglires; Glires; Rodentia; Myomorpha; Muroidea; Muridae; Murinae; Mus; Mus	Gene.10460::TR468208|c5_g1_i1|m.29972::g.10460::m.10460	2032-2448[+]	CPNS2_HUMAN^CPNS2_HUMAN^Q:46-137,H:154-247^32.979%ID^E:3.82e-13^RecName: Full=Calpain small subunit 2;^Eukaryota; Metazoa; Chordata; Craniata; Vertebrata; Euteleostomi; Mammalia; Eutheria; Euarchontoglires; Primates; Haplorrhini; Catarrhini; Hominidae; Homo	.	ENOG410YKQK^grancalcin, EF-hand calcium binding protein	KEGG:hsa:84290`KO:K08584	GO:0005829^cellular_component^cytosol`GO:0005886^cellular_component^plasma membrane`GO:0005509^molecular_function^calcium ion binding`GO:0022617^biological_process^extracellular matrix disassembly	GO:0004198^molecular_function^calcium-dependent cysteine-type endopeptidase activity`GO:0006508^biological_process^proteolysis`GO:0005622^cellular_component^intracellular
cluster_4800	c61271_f1p1_2290	CANB_DROME^CANB_DROME^Q:152-1132,H:229-552^59.756%ID^E:0^RecName: Full=Calpain-B;^Eukaryota; Metazoa; Ecdysozoa; Arthropoda; Hexapoda; Insecta; Pterygota; Neoptera; Holometabola; Diptera; Brachycera; Muscomorpha; Ephydroidea; Drosophilidae; Drosophila; Sophophora`CANB_DROME^CANB_DROME^Q:1119-1769,H:548-757^48.624%ID^E:0^RecName: Full=Calpain-B;^Eukaryota; Metazoa; Ecdysozoa; Arthropoda; Hexapoda;…	Gene.27364::c61271_f1p1_2290::g.27364::m.27364	1071-1802[+]	CANA_DROME^CANA_DROME^Q:17-236,H:377-591^48.198%ID^E:4.67e-65^RecName: Full=Calpain-A;^Eukaryota; Metazoa; Ecdysozoa; Arthropoda; Hexapoda; Insecta; Pterygota; Neoptera; Holometabola; Diptera; Brachycera; Muscomorpha; Ephydroidea; Drosophilidae; Drosophila; Sophophora	PF01067.21^Calpain_III^Calpain large subunit, domain III^51-189^E:6.6e-50	ENOG410XP0B^Calpain-like cysteine peptidase	KEGG:dme:Dmel_CG7563`KO:K08585	GO:0015629^cellular_component^actin cytoskeleton`GO:0005737^cellular_component^cytoplasm`GO:0005622^cellular_component^intracellular`GO:0043025^cellular_component^neuronal cell body`GO:0005509^molecular_function^calcium ion binding`GO:0004198^molecular_function^calcium-dependent cysteine-type endopeptidase activity`GO:0021919^biological_process^BMP signaling pathway involved in spinal cord dorsal…	.
cluster_4800	c61271_f1p1_2290	CANB_DROME^CANB_DROME^Q:152-1132,H:229-552^59.756%ID^E:0^RecName: Full=Calpain-B;^Eukaryota; Metazoa; Ecdysozoa; Arthropoda; Hexapoda; Insecta; Pterygota; Neoptera; Holometabola; Diptera; Brachycera; Muscomorpha; Ephydroidea; Drosophilidae; Drosophila; Sophophora`CANB_DROME^CANB_DROME^Q:1119-1769,H:548-757^48.624%ID^E:0^RecName: Full=Calpain-B;^Eukaryota; Metazoa; Ecdysozoa; Arthropoda; Hexapoda;…	Gene.27363::c61271_f1p1_2290::g.27363::m.27363	2-1135[+]	CANB_DROME^CANB_DROME^Q:51-377,H:229-552^59.756%ID^E:2.29e-137^RecName: Full=Calpain-B;^Eukaryota; Metazoa; Ecdysozoa; Arthropoda; Hexapoda; Insecta; Pterygota; Neoptera; Holometabola; Diptera; Brachycera; Muscomorpha; Ephydroidea; Drosophilidae; Drosophila; Sophophora	PF00648.20^Peptidase_C2^Calpain family cysteine protease^85-376^E:2.8e-127	ENOG410XP0B^Calpain-like cysteine peptidase	KEGG:dme:Dmel_CG8107`KO:K08585	GO:0005737^cellular_component^cytoplasm`GO:0016020^cellular_component^membrane`GO:0005509^molecular_function^calcium ion binding`GO:0004198^molecular_function^calcium-dependent cysteine-type endopeptidase activity`GO:0007298^biological_process^border follicle cell migration`GO:0016322^biological_process^neuron remodeling`GO:0016540^biological_process^protein autoprocessing`GO:0006508^biological_p…	.
cluster_4800	c61271_f1p1_2290	CANB_DROME^CANB_DROME^Q:152-1132,H:229-552^59.756%ID^E:0^RecName: Full=Calpain-B;^Eukaryota; Metazoa; Ecdysozoa; Arthropoda; Hexapoda; Insecta; Pterygota; Neoptera; Holometabola; Diptera; Brachycera; Muscomorpha; Ephydroidea; Drosophilidae; Drosophila; Sophophora`CANB_DROME^CANB_DROME^Q:1119-1769,H:548-757^48.624%ID^E:0^RecName: Full=Calpain-B;^Eukaryota; Metazoa; Ecdysozoa; Arthropoda; Hexapoda;…	Gene.27365::c61271_f1p1_2290::g.27365::m.27365	1657-2280[+]	CPNS1_MOUSE^CPNS1_MOUSE^Q:41-207,H:105-269^43.713%ID^E:4.54e-45^RecName: Full=Calpain small subunit 1;^Eukaryota; Metazoa; Chordata; Craniata; Vertebrata; Euteleostomi; Mammalia; Eutheria; Euarchontoglires; Glires; Rodentia; Myomorpha; Muroidea; Muridae; Murinae; Mus; Mus	PF13833.5^EF-hand_8^EF-hand domain pair^49-109^E:8.8e-05	ENOG410YKQK^grancalcin, EF-hand calcium binding protein	KEGG:mmu:12336`KO:K08583	GO:0005829^cellular_component^cytosol`GO:0070062^cellular_component^extracellular exosome`GO:0016020^cellular_component^membrane`GO:0005886^cellular_component^plasma membrane`GO:0005509^molecular_function^calcium ion binding`GO:0004198^molecular_function^calcium-dependent cysteine-type endopeptidase activity	GO:0004198^molecular_function^calcium-dependent cysteine-type endopeptidase activity`GO:0006508^biological_process^proteolysis`GO:0005622^cellular_component^intracellular
cluster_4800	g89830.t1	CANB_DROME^CANB_DROME^Q:16-339,H:289-396^69.444%ID^E:1.65e-51^RecName: Full=Calpain-B;^Eukaryota; Metazoa; Ecdysozoa; Arthropoda; Hexapoda; Insecta; Pterygota; Neoptera; Holometabola; Diptera; Brachycera; Muscomorpha; Ephydroidea; Drosophilidae; Drosophila; Sophophora	Gene.2101::g89830.t1::g.2101::m.2101	1-528[+]	CANB_DROME^CANB_DROME^Q:6-113,H:289-396^69.444%ID^E:1.49e-51^RecName: Full=Calpain-B;^Eukaryota; Metazoa; Ecdysozoa; Arthropoda; Hexapoda; Insecta; Pterygota; Neoptera; Holometabola; Diptera; Brachycera; Muscomorpha; Ephydroidea; Drosophilidae; Drosophila; Sophophora	PF00648.20^Peptidase_C2^Calpain family cysteine protease^5-142^E:1.5e-52	ENOG410XP0B^Calpain-like cysteine peptidase	KEGG:dme:Dmel_CG8107`KO:K08585	GO:0005737^cellular_component^cytoplasm`GO:0016020^cellular_component^membrane`GO:0005509^molecular_function^calcium ion binding`GO:0004198^molecular_function^calcium-dependent cysteine-type endopeptidase activity`GO:0007298^biological_process^border follicle cell migration`GO:0016322^biological_process^neuron remodeling`GO:0016540^biological_process^protein autoprocessing`GO:0006508^biological_p…	GO:0005509^molecular_function^calcium ion binding
cluster_4800	TR402203|c4_g1_i1|m.30640	CANB_DROME^CANB_DROME^Q:378-2177,H:229-833^53.934%ID^E:0^RecName: Full=Calpain-B;^Eukaryota; Metazoa; Ecdysozoa; Arthropoda; Hexapoda; Insecta; Pterygota; Neoptera; Holometabola; Diptera; Brachycera; Muscomorpha; Ephydroidea; Drosophilidae; Drosophila; Sophophora	Gene.8798::TR402203|c4_g1_i1|m.30640::g.8798::m.8798	153-2180[+]	CANB_DROME^CANB_DROME^Q:76-675,H:229-833^53.934%ID^E:0^RecName: Full=Calpain-B;^Eukaryota; Metazoa; Ecdysozoa; Arthropoda; Hexapoda; Insecta; Pterygota; Neoptera; Holometabola; Diptera; Brachycera; Muscomorpha; Ephydroidea; Drosophilidae; Drosophila; Sophophora	PF00648.20^Peptidase_C2^Calpain family cysteine protease^110-406^E:1.9e-129`PF01067.21^Calpain_III^Calpain large subunit, domain III^432-570^E:5.7e-49`PF13833.5^EF-hand_8^EF-hand domain pair^613-669^E:0.00057	ENOG410XP0B^Calpain-like cysteine peptidase	KEGG:dme:Dmel_CG8107`KO:K08585	GO:0005737^cellular_component^cytoplasm`GO:0016020^cellular_component^membrane`GO:0005509^molecular_function^calcium ion binding`GO:0004198^molecular_function^calcium-dependent cysteine-type endopeptidase activity`GO:0007298^biological_process^border follicle cell migration`GO:0016322^biological_process^neuron remodeling`GO:0016540^biological_process^protein autoprocessing`GO:0006508^biological_p…	GO:0004198^molecular_function^calcium-dependent cysteine-type endopeptidase activity`GO:0006508^biological_process^proteolysis`GO:0005622^cellular_component^intracellular
cluster_4800	c71381_f1p1_3528	CANB_DROME^CANB_DROME^Q:436-1233,H:286-552^65.543%ID^E:0^RecName: Full=Calpain-B;^Eukaryota; Metazoa; Ecdysozoa; Arthropoda; Hexapoda; Insecta; Pterygota; Neoptera; Holometabola; Diptera; Brachycera; Muscomorpha; Ephydroidea; Drosophilidae; Drosophila; Sophophora`CANB_DROME^CANB_DROME^Q:1570-2340,H:665-925^37.226%ID^E:0^RecName: Full=Calpain-B;^Eukaryota; Metazoa; Ecdysozoa; Arthropoda; Hexapoda;…	Gene.28394::c71381_f1p1_3528::g.28394::m.28394	1172-1717[+]	CANA_DROME^CANA_DROME^Q:17-154,H:377-518^44.138%ID^E:3.24e-36^RecName: Full=Calpain-A;^Eukaryota; Metazoa; Ecdysozoa; Arthropoda; Hexapoda; Insecta; Pterygota; Neoptera; Holometabola; Diptera; Brachycera; Muscomorpha; Ephydroidea; Drosophilidae; Drosophila; Sophophora	PF01067.21^Calpain_III^Calpain large subunit, domain III^51-127^E:2.4e-25	ENOG410XP0B^Calpain-like cysteine peptidase	KEGG:dme:Dmel_CG7563`KO:K08585	GO:0015629^cellular_component^actin cytoskeleton`GO:0005737^cellular_component^cytoplasm`GO:0005622^cellular_component^intracellular`GO:0043025^cellular_component^neuronal cell body`GO:0005509^molecular_function^calcium ion binding`GO:0004198^molecular_function^calcium-dependent cysteine-type endopeptidase activity`GO:0021919^biological_process^BMP signaling pathway involved in spinal cord dorsal…	GO:0004198^molecular_function^calcium-dependent cysteine-type endopeptidase activity`GO:0006508^biological_process^proteolysis`GO:0005622^cellular_component^intracellular`GO:0005509^molecular_function^calcium ion binding
cluster_4800	c71381_f1p1_3528	CANB_DROME^CANB_DROME^Q:436-1233,H:286-552^65.543%ID^E:0^RecName: Full=Calpain-B;^Eukaryota; Metazoa; Ecdysozoa; Arthropoda; Hexapoda; Insecta; Pterygota; Neoptera; Holometabola; Diptera; Brachycera; Muscomorpha; Ephydroidea; Drosophilidae; Drosophila; Sophophora`CANB_DROME^CANB_DROME^Q:1570-2340,H:665-925^37.226%ID^E:0^RecName: Full=Calpain-B;^Eukaryota; Metazoa; Ecdysozoa; Arthropoda; Hexapoda;…	Gene.28392::c71381_f1p1_3528::g.28392::m.28392	313-1236[+]	CANB_DROME^CANB_DROME^Q:42-307,H:286-552^65.543%ID^E:3.11e-123^RecName: Full=Calpain-B;^Eukaryota; Metazoa; Ecdysozoa; Arthropoda; Hexapoda; Insecta; Pterygota; Neoptera; Holometabola; Diptera; Brachycera; Muscomorpha; Ephydroidea; Drosophilidae; Drosophila; Sophophora	PF00648.20^Peptidase_C2^Calpain family cysteine protease^33-306^E:8.4e-118	ENOG410XP0B^Calpain-like cysteine peptidase	KEGG:dme:Dmel_CG8107`KO:K08585	GO:0005737^cellular_component^cytoplasm`GO:0016020^cellular_component^membrane`GO:0005509^molecular_function^calcium ion binding`GO:0004198^molecular_function^calcium-dependent cysteine-type endopeptidase activity`GO:0007298^biological_process^border follicle cell migration`GO:0016322^biological_process^neuron remodeling`GO:0016540^biological_process^protein autoprocessing`GO:0006508^biological_p…	.
cluster_4800	c71381_f1p1_3528	CANB_DROME^CANB_DROME^Q:436-1233,H:286-552^65.543%ID^E:0^RecName: Full=Calpain-B;^Eukaryota; Metazoa; Ecdysozoa; Arthropoda; Hexapoda; Insecta; Pterygota; Neoptera; Holometabola; Diptera; Brachycera; Muscomorpha; Ephydroidea; Drosophilidae; Drosophila; Sophophora`CANB_DROME^CANB_DROME^Q:1570-2340,H:665-925^37.226%ID^E:0^RecName: Full=Calpain-B;^Eukaryota; Metazoa; Ecdysozoa; Arthropoda; Hexapoda;…	Gene.28393::c71381_f1p1_3528::g.28393::m.28393	1621-2244[+]	CAN3_MACFA^CAN3_MACFA^Q:1-182,H:540-757^41.364%ID^E:4.64e-47^RecName: Full=Calpain-3;^Eukaryota; Metazoa; Chordata; Craniata; Vertebrata; Euteleostomi; Mammalia; Eutheria; Euarchontoglires; Primates; Haplorrhini; Catarrhini; Cercopithecidae; Cercopithecinae; Macaca	PF01067.21^Calpain_III^Calpain large subunit, domain III^2-39^E:3.6e-14`PF13833.5^EF-hand_8^EF-hand domain pair^82-142^E:8.8e-05	.	KEGG:mcf:102115794`KO:K08573	GO:0005737^cellular_component^cytoplasm`GO:0005829^cellular_component^cytosol`GO:0030016^cellular_component^myofibril`GO:0005634^cellular_component^nucleus`GO:0005886^cellular_component^plasma membrane`GO:0043234^cellular_component^protein complex`GO:0030315^cellular_component^T-tubule`GO:0030018^cellular_component^Z disc`GO:0005509^molecular_function^calcium ion binding`GO:0004198^molecular_func…	GO:0004198^molecular_function^calcium-dependent cysteine-type endopeptidase activity`GO:0006508^biological_process^proteolysis`GO:0005622^cellular_component^intracellular
cluster_6394	g89819.t1	CANB_DROME^CANB_DROME^Q:82-861,H:230-487^55.172%ID^E:1.19e-92^RecName: Full=Calpain-B;^Eukaryota; Metazoa; Ecdysozoa; Arthropoda; Hexapoda; Insecta; Pterygota; Neoptera; Holometabola; Diptera; Brachycera; Muscomorpha; Ephydroidea; Drosophilidae; Drosophila; Sophophora	Gene.20815::g89819.t1::g.20815::m.20815	1-1182[+]	CANB_DROME^CANB_DROME^Q:28-287,H:230-487^55.172%ID^E:1.13e-92^RecName: Full=Calpain-B;^Eukaryota; Metazoa; Ecdysozoa; Arthropoda; Hexapoda; Insecta; Pterygota; Neoptera; Holometabola; Diptera; Brachycera; Muscomorpha; Ephydroidea; Drosophilidae; Drosophila; Sophophora	PF00648.20^Peptidase_C2^Calpain family cysteine protease^61-282^E:3e-87	ENOG410XP0B^Calpain-like cysteine peptidase	KEGG:dme:Dmel_CG8107`KO:K08585	GO:0005737^cellular_component^cytoplasm`GO:0016020^cellular_component^membrane`GO:0005509^molecular_function^calcium ion binding`GO:0004198^molecular_function^calcium-dependent cysteine-type endopeptidase activity`GO:0007298^biological_process^border follicle cell migration`GO:0016322^biological_process^neuron remodeling`GO:0016540^biological_process^protein autoprocessing`GO:0006508^biological_p…	GO:0005509^molecular_function^calcium ion binding
cluster_15940	g100367.t1	CAND_DROME^CAND_DROME^Q:589-2436,H:929-1543^32.993%ID^E:2.17e-89^RecName: Full=Calpain-D;^Eukaryota; Metazoa; Ecdysozoa; Arthropoda; Hexapoda; Insecta; Pterygota; Neoptera; Holometabola; Diptera; Brachycera; Muscomorpha; Ephydroidea; Drosophilidae; Drosophila; Sophophora	Gene.13962::g100367.t1::g.13962::m.13962	1342-3384[+]	Y1628_SYNP2^Y1628_SYNP2^Q:417-675,H:2-300^43.667%ID^E:2.47e-73^RecName: Full=Uncharacterized protein SYNPCC7002_A1628;^Bacteria; Cyanobacteria; Synechococcales; Synechococcaceae; Synechococcus	PF00648.20^Peptidase_C2^Calpain family cysteine protease^1-137^E:5.5e-26`PF00850.18^Hist_deacetyl^Histone deacetylase domain^443-610^E:1.4e-31	COG0123^Histone deacetylase	KEGG:syp:SYNPCC7002_A1628	GO:0016787^molecular_function^hydrolase activity	GO:0004198^molecular_function^calcium-dependent cysteine-type endopeptidase activity`GO:0006508^biological_process^proteolysis`GO:0005622^cellular_component^intracellular
cluster_15940	g100367.t1	CAND_DROME^CAND_DROME^Q:589-2436,H:929-1543^32.993%ID^E:2.17e-89^RecName: Full=Calpain-D;^Eukaryota; Metazoa; Ecdysozoa; Arthropoda; Hexapoda; Insecta; Pterygota; Neoptera; Holometabola; Diptera; Brachycera; Muscomorpha; Ephydroidea; Drosophilidae; Drosophila; Sophophora	Gene.13963::g100367.t1::g.13963::m.13963	1-1017[+]	CAN15_HUMAN^CAN15_HUMAN^Q:128-338,H:342-552^28.632%ID^E:4.89e-19^RecName: Full=Calpain-15;^Eukaryota; Metazoa; Chordata; Craniata; Vertebrata; Euteleostomi; Mammalia; Eutheria; Euarchontoglires; Primates; Haplorrhini; Catarrhini; Hominidae; Homo	PF00641.17^zf-RanBP^Zn-finger in Ran binding protein and others^18-44^E:1.4e-06`PF00641.17^zf-RanBP^Zn-finger in Ran binding protein and others^51-79^E:0.00022`PF00641.17^zf-RanBP^Zn-finger in Ran binding protein and others^127-152^E:0.0005`PF00648.20^Peptidase_C2^Calpain family cysteine protease^281-338^E:1.1e-06	ENOG410XP0B^Calpain-like cysteine peptidase	KEGG:hsa:6650`KO:K08582	GO:0005737^cellular_component^cytoplasm`GO:0004198^molecular_function^calcium-dependent cysteine-type endopeptidase activity`GO:0008234^molecular_function^cysteine-type peptidase activity`GO:0046872^molecular_function^metal ion binding`GO:0008233^molecular_function^peptidase activity`GO:0003700^molecular_function^transcription factor activity, sequence-specific DNA binding	GO:0004198^molecular_function^calcium-dependent cysteine-type endopeptidase activity`GO:0006508^biological_process^proteolysis`GO:0005622^cellular_component^intracellular
cluster_26803	g8347.t1	CAAP1_HUMAN^CAAP1_HUMAN^Q:864-607,H:129-211^43.023%ID^E:8.18e-10^RecName: Full=Caspase activity and apoptosis inhibitor 1;^Eukaryota; Metazoa; Chordata; Craniata; Vertebrata; Euteleostomi; Mammalia; Eutheria; Euarchontoglires; Primates; Haplorrhini; Catarrhini; Hominidae; Homo	Gene.24335::g8347.t1::g.24335::m.24335	1-1479[-]	CAAP1_HUMAN^CAAP1_HUMAN^Q:198-291,H:121-211^41.489%ID^E:2.34e-11^RecName: Full=Caspase activity and apoptosis inhibitor 1;^Eukaryota; Metazoa; Chordata; Craniata; Vertebrata; Euteleostomi; Mammalia; Eutheria; Euarchontoglires; Primates; Haplorrhini; Catarrhini; Hominidae; Homo	PF15335.5^CAAP1^Caspase activity and apoptosis inhibitor 1^210-272^E:1.4e-19	ENOG4111MJZ^caspase activity and apoptosis inhibitor 1	KEGG:hsa:79886	GO:0006915^biological_process^apoptotic process	GO:0004198^molecular_function^calcium-dependent cysteine-type endopeptidase activity`GO:0006508^biological_process^proteolysis`GO:0005622^cellular_component^intracellular
cluster_26910	g84175.t1	CASP2_MOUSE^CASP2_MOUSE^Q:1042-1485,H:191-324^30.573%ID^E:3.58e-08^RecName: Full=Caspase-2;^Eukaryota; Metazoa; Chordata; Craniata; Vertebrata; Euteleostomi; Mammalia; Eutheria; Euarchontoglires; Glires; Rodentia; Myomorpha; Muroidea; Muridae; Murinae; Mus; Mus	Gene.26287::g84175.t1::g.26287::m.26287	1-1776[+]	CASP2_MOUSE^CASP2_MOUSE^Q:348-495,H:191-324^30.573%ID^E:3.25e-08^RecName: Full=Caspase-2;^Eukaryota; Metazoa; Chordata; Craniata; Vertebrata; Euteleostomi; Mammalia; Eutheria; Euarchontoglires; Glires; Rodentia; Myomorpha; Muroidea; Muridae; Murinae; Mus; Mus	PF00619.20^CARD^Caspase recruitment domain^7-88^E:3.3e-13`PF00619.20^CARD^Caspase recruitment domain^133-213^E:8.5e-08	ENOG410ZQIE^apoptosis-related cysteine peptidase	KEGG:mmu:12366`KO:K02186	GO:0005737^cellular_component^cytoplasm`GO:0016020^cellular_component^membrane`GO:0005739^cellular_component^mitochondrion`GO:0005634^cellular_component^nucleus`GO:0004197^molecular_function^cysteine-type endopeptidase activity`GO:0097153^molecular_function^cysteine-type endopeptidase activity involved in apoptotic process`GO:0097200^molecular_function^cysteine-type endopeptidase activity involve…	.
cluster_20870	g36579.t1	CASP2_MOUSE^CASP2_MOUSE^Q:13-609,H:198-395^35.294%ID^E:1.11e-29^RecName: Full=Caspase-2;^Eukaryota; Metazoa; Chordata; Craniata; Vertebrata; Euteleostomi; Mammalia; Eutheria; Euarchontoglires; Glires; Rodentia; Myomorpha; Muroidea; Muridae; Murinae; Mus; Mus	Gene.296::g36579.t1::g.296::m.296	1-618[+]	CASP2_MOUSE^CASP2_MOUSE^Q:5-203,H:198-395^35.294%ID^E:6e-30^RecName: Full=Caspase-2;^Eukaryota; Metazoa; Chordata; Craniata; Vertebrata; Euteleostomi; Mammalia; Eutheria; Euarchontoglires; Glires; Rodentia; Myomorpha; Muroidea; Muridae; Murinae; Mus; Mus	PF00656.21^Peptidase_C14^Caspase domain^8-180^E:2.1e-26	ENOG410ZQIE^apoptosis-related cysteine peptidase	KEGG:mmu:12366`KO:K02186	GO:0005737^cellular_component^cytoplasm`GO:0016020^cellular_component^membrane`GO:0005739^cellular_component^mitochondrion`GO:0005634^cellular_component^nucleus`GO:0004197^molecular_function^cysteine-type endopeptidase activity`GO:0097153^molecular_function^cysteine-type endopeptidase activity involved in apoptotic process`GO:0097200^molecular_function^cysteine-type endopeptidase activity involve…	GO:0042981^biological_process^regulation of apoptotic process
cluster_25220	g71066.t1	CASP2_MOUSE^CASP2_MOUSE^Q:487-1026,H:250-419^35.294%ID^E:4e-25^RecName: Full=Caspase-2;^Eukaryota; Metazoa; Chordata; Craniata; Vertebrata; Euteleostomi; Mammalia; Eutheria; Euarchontoglires; Glires; Rodentia; Myomorpha; Muroidea; Muridae; Murinae; Mus; Mus	Gene.11137::g71066.t1::g.11137::m.11137	1-1107[+]	CASP2_MOUSE^CASP2_MOUSE^Q:163-342,H:250-419^35.294%ID^E:4.37e-25^RecName: Full=Caspase-2;^Eukaryota; Metazoa; Chordata; Craniata; Vertebrata; Euteleostomi; Mammalia; Eutheria; Euarchontoglires; Glires; Rodentia; Myomorpha; Muroidea; Muridae; Murinae; Mus; Mus	PF00619.20^CARD^Caspase recruitment domain^7-90^E:2.1e-09`PF00656.21^Peptidase_C14^Caspase domain^156-339^E:2.3e-26	ENOG410ZQIE^apoptosis-related cysteine peptidase	KEGG:mmu:12366`KO:K02186	GO:0005737^cellular_component^cytoplasm`GO:0016020^cellular_component^membrane`GO:0005739^cellular_component^mitochondrion`GO:0005634^cellular_component^nucleus`GO:0004197^molecular_function^cysteine-type endopeptidase activity`GO:0097153^molecular_function^cysteine-type endopeptidase activity involved in apoptotic process`GO:0097200^molecular_function^cysteine-type endopeptidase activity involve…	.
cluster_2449	TR250606|c2_g1_i1|m.25904	CASP2_MOUSE^CASP2_MOUSE^Q:924-1367,H:191-324^30.573%ID^E:3.31e-08^RecName: Full=Caspase-2;^Eukaryota; Metazoa; Chordata; Craniata; Vertebrata; Euteleostomi; Mammalia; Eutheria; Euarchontoglires; Glires; Rodentia; Myomorpha; Muroidea; Muridae; Murinae; Mus; Mus	Gene.4630::TR250606|c2_g1_i1|m.25904::g.4630::m.4630	261-1658[+]	CASP2_MOUSE^CASP2_MOUSE^Q:222-369,H:191-324^30.573%ID^E:1.8e-08^RecName: Full=Caspase-2;^Eukaryota; Metazoa; Chordata; Craniata; Vertebrata; Euteleostomi; Mammalia; Eutheria; Euarchontoglires; Glires; Rodentia; Myomorpha; Muroidea; Muridae; Murinae; Mus; Mus	PF00619.20^CARD^Caspase recruitment domain^7-87^E:5.9e-08	ENOG410ZQIE^apoptosis-related cysteine peptidase	KEGG:mmu:12366`KO:K02186	GO:0005737^cellular_component^cytoplasm`GO:0016020^cellular_component^membrane`GO:0005739^cellular_component^mitochondrion`GO:0005634^cellular_component^nucleus`GO:0004197^molecular_function^cysteine-type endopeptidase activity`GO:0097153^molecular_function^cysteine-type endopeptidase activity involved in apoptotic process`GO:0097200^molecular_function^cysteine-type endopeptidase activity involve…	GO:0042981^biological_process^regulation of apoptotic process
cluster_6814	TR537426|c5_g3_i1|m.24390	CASP3_BOVIN^CASP3_BOVIN^Q:176-901,H:37-275^42.857%ID^E:8.77e-58^RecName: Full=Caspase-3;^Eukaryota; Metazoa; Chordata; Craniata; Vertebrata; Euteleostomi; Mammalia; Eutheria; Laurasiatheria; Cetartiodactyla; Ruminantia; Pecora; Bovidae; Bovinae; Bos	Gene.12304::TR537426|c5_g3_i1|m.24390::g.12304::m.12304	77-904[+]	CASP3_BOVIN^CASP3_BOVIN^Q:34-275,H:37-275^42.857%ID^E:9.28e-65^RecName: Full=Caspase-3;^Eukaryota; Metazoa; Chordata; Craniata; Vertebrata; Euteleostomi; Mammalia; Eutheria; Laurasiatheria; Cetartiodactyla; Ruminantia; Pecora; Bovidae; Bovinae; Bos	PF00656.21^Peptidase_C14^Caspase domain^42-275^E:2.9e-52	ENOG410ZQIE^apoptosis-related cysteine peptidase	KEGG:bta:408016`KO:K02187	GO:0005737^cellular_component^cytoplasm`GO:0097200^molecular_function^cysteine-type endopeptidase activity involved in execution phase of apoptosis`GO:0030218^biological_process^erythrocyte differentiation`GO:0097194^biological_process^execution phase of apoptosis`GO:0030216^biological_process^keratinocyte differentiation`GO:0030182^biological_process^neuron differentiation	GO:0042981^biological_process^regulation of apoptotic process
cluster_24453	g65085.t1	CASP3_BOVIN^CASP3_BOVIN^Q:729-4,H:37-275^43.265%ID^E:2.63e-65^RecName: Full=Caspase-3;^Eukaryota; Metazoa; Chordata; Craniata; Vertebrata; Euteleostomi; Mammalia; Eutheria; Laurasiatheria; Cetartiodactyla; Ruminantia; Pecora; Bovidae; Bovinae; Bos	Gene.18507::g65085.t1::g.18507::m.18507	1-942[-]	CASP3_BOVIN^CASP3_BOVIN^Q:72-313,H:37-275^43.265%ID^E:2.37e-65^RecName: Full=Caspase-3;^Eukaryota; Metazoa; Chordata; Craniata; Vertebrata; Euteleostomi; Mammalia; Eutheria; Laurasiatheria; Cetartiodactyla; Ruminantia; Pecora; Bovidae; Bovinae; Bos	PF00656.21^Peptidase_C14^Caspase domain^80-313^E:5.1e-52	ENOG410ZQIE^apoptosis-related cysteine peptidase	KEGG:bta:408016`KO:K02187	GO:0005737^cellular_component^cytoplasm`GO:0097200^molecular_function^cysteine-type endopeptidase activity involved in execution phase of apoptosis`GO:0030218^biological_process^erythrocyte differentiation`GO:0097194^biological_process^execution phase of apoptosis`GO:0030216^biological_process^keratinocyte differentiation`GO:0030182^biological_process^neuron differentiation	.
cluster_18673	g19225.t1	CASP3_MOUSE^CASP3_MOUSE^Q:340-1080,H:33-276^46.964%ID^E:4.52e-72^RecName: Full=Caspase-3;^Eukaryota; Metazoa; Chordata; Craniata; Vertebrata; Euteleostomi; Mammalia; Eutheria; Euarchontoglires; Glires; Rodentia; Myomorpha; Muroidea; Muridae; Murinae; Mus; Mus	Gene.24836::g19225.t1::g.24836::m.24836	1-1098[+]	CASP3_MOUSE^CASP3_MOUSE^Q:114-360,H:33-276^46.964%ID^E:4.75e-79^RecName: Full=Caspase-3;^Eukaryota; Metazoa; Chordata; Craniata; Vertebrata; Euteleostomi; Mammalia; Eutheria; Euarchontoglires; Glires; Rodentia; Myomorpha; Muroidea; Muridae; Murinae; Mus; Mus	PF00656.21^Peptidase_C14^Caspase domain^126-359^E:1.2e-46	ENOG410ZQIE^apoptosis-related cysteine peptidase	KEGG:mmu:12367`KO:K02187	GO:0005737^cellular_component^cytoplasm`GO:0005829^cellular_component^cytosol`GO:0031264^cellular_component^death-inducing signaling complex`GO:0045121^cellular_component^membrane raft`GO:0005634^cellular_component^nucleus`GO:0004190^molecular_function^aspartic-type endopeptidase activity`GO:0004861^molecular_function^cyclin-dependent protein serine/threonine kinase inhibitor activity`GO:0004197^…	.
cluster_13802	c34060_f1p3_1826	CASP7_HUMAN^CASP7_HUMAN^Q:297-1088,H:49-301^46.97%ID^E:6.09e-70^RecName: Full=Caspase-7;^Eukaryota; Metazoa; Chordata; Craniata; Vertebrata; Euteleostomi; Mammalia; Eutheria; Euarchontoglires; Primates; Haplorrhini; Catarrhini; Hominidae; Homo	Gene.23799::c34060_f1p3_1826::g.23799::m.23799	3-1115[+]	CASP7_HUMAN^CASP7_HUMAN^Q:111-362,H:59-301^48.413%ID^E:1.18e-78^RecName: Full=Caspase-7;^Eukaryota; Metazoa; Chordata; Craniata; Vertebrata; Euteleostomi; Mammalia; Eutheria; Euarchontoglires; Primates; Haplorrhini; Catarrhini; Hominidae; Homo	PF00656.21^Peptidase_C14^Caspase domain^123-362^E:1.5e-52	ENOG410ZQIE^apoptosis-related cysteine peptidase	KEGG:hsa:840`KO:K04397	GO:0005737^cellular_component^cytoplasm`GO:0005829^cellular_component^cytosol`GO:0005654^cellular_component^nucleoplasm`GO:0005634^cellular_component^nucleus`GO:0004197^molecular_function^cysteine-type endopeptidase activity`GO:0097200^molecular_function^cysteine-type endopeptidase activity involved in execution phase of apoptosis`GO:0008234^molecular_function^cysteine-type peptidase activity`GO:…	.
cluster_19938	g28980.t1	CASP7_MESAU^CASP7_MESAU^Q:648-4,H:87-301^44.7%ID^E:1.89e-58^RecName: Full=Caspase-7;^Eukaryota; Metazoa; Chordata; Craniata; Vertebrata; Euteleostomi; Mammalia; Eutheria; Euarchontoglires; Glires; Rodentia; Myomorpha; Muroidea; Cricetidae; Cricetinae; Mesocricetus	Gene.7723::g28980.t1::g.7723::m.7723	1-1014[-]	CASP7_MESAU^CASP7_MESAU^Q:99-337,H:60-301^44.672%ID^E:2.5e-65^RecName: Full=Caspase-7;^Eukaryota; Metazoa; Chordata; Craniata; Vertebrata; Euteleostomi; Mammalia; Eutheria; Euarchontoglires; Glires; Rodentia; Myomorpha; Muroidea; Cricetidae; Cricetinae; Mesocricetus	PF00656.21^Peptidase_C14^Caspase domain^109-337^E:5.6e-47	.	.	GO:0005737^cellular_component^cytoplasm`GO:0004197^molecular_function^cysteine-type endopeptidase activity`GO:0006915^biological_process^apoptotic process	.
cluster_7307	TR562630|c0_g1_i1|m.43700	CASP7_MOUSE^CASP7_MOUSE^Q:280-1011,H:57-301^45.935%ID^E:1.39e-71^RecName: Full=Caspase-7;^Eukaryota; Metazoa; Chordata; Craniata; Vertebrata; Euteleostomi; Mammalia; Eutheria; Euarchontoglires; Glires; Rodentia; Myomorpha; Muroidea; Muridae; Murinae; Mus; Mus	Gene.13167::TR562630|c0_g1_i1|m.43700::g.13167::m.13167	133-1023[+]	CASP7_MOUSE^CASP7_MOUSE^Q:50-293,H:57-301^45.935%ID^E:2.01e-73^RecName: Full=Caspase-7;^Eukaryota; Metazoa; Chordata; Craniata; Vertebrata; Euteleostomi; Mammalia; Eutheria; Euarchontoglires; Glires; Rodentia; Myomorpha; Muroidea; Muridae; Murinae; Mus; Mus	PF00656.21^Peptidase_C14^Caspase domain^61-293^E:1.3e-55	ENOG410ZQIE^apoptosis-related cysteine peptidase	KEGG:mmu:12369`KO:K04397	GO:0005737^cellular_component^cytoplasm`GO:0005829^cellular_component^cytosol`GO:0005634^cellular_component^nucleus`GO:0004190^molecular_function^aspartic-type endopeptidase activity`GO:0004197^molecular_function^cysteine-type endopeptidase activity`GO:0097153^molecular_function^cysteine-type endopeptidase activity involved in apoptotic process`GO:0097200^molecular_function^cysteine-type endopept…	.
cluster_16437	c9825_f1p2_3156	CASP8_MOUSE^CASP8_MOUSE^Q:430-1137,H:228-478^45.455%ID^E:5.82e-58^RecName: Full=Caspase-8;^Eukaryota; Metazoa; Chordata; Craniata; Vertebrata; Euteleostomi; Mammalia; Eutheria; Euarchontoglires; Glires; Rodentia; Myomorpha; Muroidea; Muridae; Murinae; Mus; Mus	Gene.20051::c9825_f1p2_3156::g.20051::m.20051	3-317[+]	.	.	.	.	.	.
cluster_16437	c9825_f1p2_3156	CASP8_MOUSE^CASP8_MOUSE^Q:430-1137,H:228-478^45.455%ID^E:5.82e-58^RecName: Full=Caspase-8;^Eukaryota; Metazoa; Chordata; Craniata; Vertebrata; Euteleostomi; Mammalia; Eutheria; Euarchontoglires; Glires; Rodentia; Myomorpha; Muroidea; Muridae; Murinae; Mus; Mus	Gene.20050::c9825_f1p2_3156::g.20050::m.20050	436-1140[+]	CASP8_MOUSE^CASP8_MOUSE^Q:1-234,H:230-478^45.418%ID^E:1.85e-63^RecName: Full=Caspase-8;^Eukaryota; Metazoa; Chordata; Craniata; Vertebrata; Euteleostomi; Mammalia; Eutheria; Euarchontoglires; Glires; Rodentia; Myomorpha; Muroidea; Muridae; Murinae; Mus; Mus	PF00656.21^Peptidase_C14^Caspase domain^7-234^E:1.1e-47	ENOG410ZQIE^apoptosis-related cysteine peptidase	KEGG:mmu:12370`KO:K04398	GO:0031265^cellular_component^CD95 death-inducing signaling complex`GO:0005737^cellular_component^cytoplasm`GO:0005829^cellular_component^cytosol`GO:0031264^cellular_component^death-inducing signaling complex`GO:0005739^cellular_component^mitochondrion`GO:0030690^cellular_component^Noc1p-Noc2p complex`GO:0005654^cellular_component^nucleoplasm`GO:0005634^cellular_component^nucleus`GO:0005886^cellu…	.
cluster_23450	g57293.t1	CASP8_RAT^CASP8_RAT^Q:28-1344,H:3-435^31.33%ID^E:2.78e-57^RecName: Full=Caspase-8 {ECO:0000303|Ref.2, ECO:0000305};^Eukaryota; Metazoa; Chordata; Craniata; Vertebrata; Euteleostomi; Mammalia; Eutheria; Euarchontoglires; Glires; Rodentia; Myomorpha; Muroidea; Muridae; Murinae; Rattus	Gene.1223::g57293.t1::g.1223::m.1223	1-1683[+]	CASP8_RAT^CASP8_RAT^Q:8-448,H:1-435^31.197%ID^E:2.33e-57^RecName: Full=Caspase-8 {ECO:0000303|Ref.2, ECO:0000305};^Eukaryota; Metazoa; Chordata; Craniata; Vertebrata; Euteleostomi; Mammalia; Eutheria; Euarchontoglires; Glires; Rodentia; Myomorpha; Muroidea; Muridae; Murinae; Rattus	PF01335.20^DED^Death effector domain^14-84^E:3.9e-13`PF01335.20^DED^Death effector domain^111-189^E:2.3e-09`PF00656.21^Peptidase_C14^Caspase domain^275-451^E:2.1e-36	ENOG410ZQIE^apoptosis-related cysteine peptidase	KEGG:rno:64044`KO:K04398	GO:0031265^cellular_component^CD95 death-inducing signaling complex`GO:0044297^cellular_component^cell body`GO:0005829^cellular_component^cytosol`GO:0031264^cellular_component^death-inducing signaling complex`GO:0045121^cellular_component^membrane raft`GO:0043005^cellular_component^neuron projection`GO:0005654^cellular_component^nucleoplasm`GO:0043234^cellular_component^protein complex`GO:0097342…	.
	TR95203|c0_g1	CASP9_	Gene: c181553_f1p0_1462_i1	c181553_f1p0_1462						GO:0005515^molecular_function^protein binding`GO:0042981^biological_process^regulation of apoptotic process
cluster_3841	TR33887|c3_g1_i1|m.44323	CASPA_HUMAN^CASPA_HUMAN^Q:1385-1873,H:282-451^30.409%ID^E:1.69e-13^RecName: Full=Caspase-10;^Eukaryota; Metazoa; Chordata; Craniata; Vertebrata; Euteleostomi; Mammalia; Eutheria; Euarchontoglires; Primates; Haplorrhini; Catarrhini; Hominidae; Homo	Gene.7077::TR33887|c3_g1_i1|m.44323::g.7077::m.7077	668-1879[+]	CASPA_HUMAN^CASPA_HUMAN^Q:240-402,H:282-451^30.409%ID^E:1.06e-15^RecName: Full=Caspase-10;^Eukaryota; Metazoa; Chordata; Craniata; Vertebrata; Euteleostomi; Mammalia; Eutheria; Euarchontoglires; Primates; Haplorrhini; Catarrhini; Hominidae; Homo	PF00656.21^Peptidase_C14^Caspase domain^243-403^E:3.4e-22	ENOG410ZQIE^apoptosis-related cysteine peptidase	KEGG:hsa:843`KO:K04400	GO:0031265^cellular_component^CD95 death-inducing signaling complex`GO:0005829^cellular_component^cytosol`GO:0097342^cellular_component^ripoptosome`GO:0004197^molecular_function^cysteine-type endopeptidase activity`GO:0097199^molecular_function^cysteine-type endopeptidase activity involved in apoptotic signaling pathway`GO:0097200^molecular_function^cysteine-type endopeptidase activity involved i…	.
cluster_14528	g27226.t1	CASPA_HUMAN^CASPA_HUMAN^Q:718-1287,H:282-473^31.818%ID^E:7.95e-17^RecName: Full=Caspase-10;^Eukaryota; Metazoa; Chordata; Craniata; Vertebrata; Euteleostomi; Mammalia; Eutheria; Euarchontoglires; Primates; Haplorrhini; Catarrhini; Hominidae; Homo	Gene.8487::g27226.t1::g.8487::m.8487	1-1905[+]	CASPA_HUMAN^CASPA_HUMAN^Q:240-429,H:282-473^32.828%ID^E:3.34e-18^RecName: Full=Caspase-10;^Eukaryota; Metazoa; Chordata; Craniata; Vertebrata; Euteleostomi; Mammalia; Eutheria; Euarchontoglires; Primates; Haplorrhini; Catarrhini; Hominidae; Homo	PF00656.21^Peptidase_C14^Caspase domain^243-439^E:2.4e-28	ENOG410ZQIE^apoptosis-related cysteine peptidase	KEGG:hsa:843`KO:K04400	GO:0031265^cellular_component^CD95 death-inducing signaling complex`GO:0005829^cellular_component^cytosol`GO:0097342^cellular_component^ripoptosome`GO:0004197^molecular_function^cysteine-type endopeptidase activity`GO:0097199^molecular_function^cysteine-type endopeptidase activity involved in apoptotic signaling pathway`GO:0097200^molecular_function^cysteine-type endopeptidase activity involved i…	.
cluster_14528	c48267_f2p0_2198	CASPA_HUMAN^CASPA_HUMAN^Q:742-1416,H:282-520^29.218%ID^E:9.28e-16^RecName: Full=Caspase-10;^Eukaryota; Metazoa; Chordata; Craniata; Vertebrata; Euteleostomi; Mammalia; Eutheria; Euarchontoglires; Primates; Haplorrhini; Catarrhini; Hominidae; Homo	Gene.25792::c48267_f2p0_2198::g.25792::m.25792	433-1326[+]	CASPA_HUMAN^CASPA_HUMAN^Q:104-277,H:282-462^32.967%ID^E:1.32e-18^RecName: Full=Caspase-10;^Eukaryota; Metazoa; Chordata; Craniata; Vertebrata; Euteleostomi; Mammalia; Eutheria; Euarchontoglires; Primates; Haplorrhini; Catarrhini; Hominidae; Homo	PF00656.21^Peptidase_C14^Caspase domain^107-284^E:1.6e-26	ENOG410ZQIE^apoptosis-related cysteine peptidase	KEGG:hsa:843`KO:K04400	GO:0031265^cellular_component^CD95 death-inducing signaling complex`GO:0005829^cellular_component^cytosol`GO:0097342^cellular_component^ripoptosome`GO:0004197^molecular_function^cysteine-type endopeptidase activity`GO:0097199^molecular_function^cysteine-type endopeptidase activity involved in apoptotic signaling pathway`GO:0097200^molecular_function^cysteine-type endopeptidase activity involved i…	.
cluster_1051	g87415.t1	CATB_BOVIN^CATB_BOVIN^Q:568-1551,H:4-330^54.381%ID^E:9.55e-118^RecName: Full=Cathepsin B;^Eukaryota; Metazoa; Chordata; Craniata; Vertebrata; Euteleostomi; Mammalia; Eutheria; Laurasiatheria; Cetartiodactyla; Ruminantia; Pecora; Bovidae; Bovinae; Bos	Gene.20240::g87415.t1::g.20240::m.20240	544-1560[+]	CATB_PIG^CATB_PIG^Q:9-336,H:4-330^55.589%ID^E:6.63e-130^RecName: Full=Cathepsin B;^Eukaryota; Metazoa; Chordata; Craniata; Vertebrata; Euteleostomi; Mammalia; Eutheria; Laurasiatheria; Cetartiodactyla; Suina; Suidae; Sus	PF08127.12^Propeptide_C1^Peptidase family C1 propeptide^35-67^E:4.8e-10`PF00112.22^Peptidase_C1^Papain family cysteine protease^88-333^E:2.6e-67	COG4870^cathepsin	KEGG:ssc:100037961`KO:K01363	GO:0070062^cellular_component^extracellular exosome`GO:0005615^cellular_component^extracellular space`GO:0005764^cellular_component^lysosome`GO:0042470^cellular_component^melanosome`GO:0005739^cellular_component^mitochondrion`GO:0005730^cellular_component^nucleolus`GO:0048471^cellular_component^perinuclear region of cytoplasm`GO:0005518^molecular_function^collagen binding`GO:0004197^molecular_fun…	.
cluster_19158	g22933.t1	CATG_MOUSE^CATG_MOUSE^Q:147-4,H:20-66^47.917%ID^E:1.49e-08^RecName: Full=Cathepsin G;^Eukaryota; Metazoa; Chordata; Craniata; Vertebrata; Euteleostomi; Mammalia; Eutheria; Euarchontoglires; Glires; Rodentia; Myomorpha; Muroidea; Muridae; Murinae; Mus; Mus	.	.	.	.	COG5640^protease	KEGG:mmu:13035`KO:K01319	GO:0010494^cellular_component^cytoplasmic stress granule`GO:0070062^cellular_component^extracellular exosome`GO:0031012^cellular_component^extracellular matrix`GO:0005615^cellular_component^extracellular space`GO:0005882^cellular_component^intermediate filament`GO:0005634^cellular_component^nucleus`GO:0005886^cellular_component^plasma membrane`GO:0030141^cellular_component^secretory granule`GO:00…	GO:0004197^molecular_function^cysteine-type endopeptidase activity`GO:0050790^biological_process^regulation of catalytic activity`GO:0008234^molecular_function^cysteine-type peptidase activity`GO:0006508^biological_process^proteolysis
cluster_4261	TR364826|c4_g4_i1|m.7782	CATK_MOUSE^CATK_MOUSE^Q:151-987,H:22-298^49.104%ID^E:1.9e-84^RecName: Full=Cathepsin K;^Eukaryota; Metazoa; Chordata; Craniata; Vertebrata; Euteleostomi; Mammalia; Eutheria; Euarchontoglires; Glires; Rodentia; Myomorpha; Muroidea; Muridae; Murinae; Mus; Mus	Gene.7845::TR364826|c4_g4_i1|m.7782::g.7845::m.7845	1-987[+]	CATL1_CHLAE^CATL1_CHLAE^Q:28-329,H:4-302^48.366%ID^E:7.27e-93^RecName: Full=Cathepsin L1;^Eukaryota; Metazoa; Chordata; Craniata; Vertebrata; Euteleostomi; Mammalia; Eutheria; Euarchontoglires; Primates; Haplorrhini; Catarrhini; Cercopithecidae; Cercopithecinae; Chlorocebus	PF08246.11^Inhibitor_I29^Cathepsin propeptide inhibitor domain (I29)^55-115^E:3e-09`PF00112.22^Peptidase_C1^Papain family cysteine protease^144-329^E:2.9e-68	.	.	GO:0005764^cellular_component^lysosome`GO:0004197^molecular_function^cysteine-type endopeptidase activity`GO:0046718^biological_process^viral entry into host cell	.
cluster_1101	TR1649|c0_g2_i1|m.33226	CATK_RAT^CATK_RAT^Q:144-434,H:6-99^41.837%ID^E:1.83e-15^RecName: Full=Cathepsin K;^Eukaryota; Metazoa; Chordata; Craniata; Vertebrata; Euteleostomi; Mammalia; Eutheria; Euarchontoglires; Glires; Rodentia; Myomorpha; Muroidea; Muridae; Murinae; Rattus	Gene.2440::TR1649|c0_g2_i1|m.33226::g.2440::m.2440	3-434[+]	CATK_RAT^CATK_RAT^Q:48-144,H:6-99^41.837%ID^E:1.65e-15^RecName: Full=Cathepsin K;^Eukaryota; Metazoa; Chordata; Craniata; Vertebrata; Euteleostomi; Mammalia; Eutheria; Euarchontoglires; Glires; Rodentia; Myomorpha; Muroidea; Muridae; Murinae; Rattus	PF08246.11^Inhibitor_I29^Cathepsin propeptide inhibitor domain (I29)^73-132^E:5.2e-11	COG4870^cathepsin	KEGG:rno:29175`KO:K01371	GO:0005737^cellular_component^cytoplasm`GO:0005615^cellular_component^extracellular space`GO:0005764^cellular_component^lysosome`GO:0005654^cellular_component^nucleoplasm`GO:0005518^molecular_function^collagen binding`GO:0004197^molecular_function^cysteine-type endopeptidase activity`GO:0008234^molecular_function^cysteine-type peptidase activity`GO:0001968^molecular_function^fibronectin binding`G…	GO:0008234^molecular_function^cysteine-type peptidase activity`GO:0006508^biological_process^proteolysis
cluster_12364	c168273_f1p1_1191	CATL_DROME^CATL_DROME^Q:291-833,H:165-344^66.851%ID^E:2.35e-81^RecName: Full=Cathepsin L;^Eukaryota; Metazoa; Ecdysozoa; Arthropoda; Hexapoda; Insecta; Pterygota; Neoptera; Holometabola; Diptera; Brachycera; Muscomorpha; Ephydroidea; Drosophilidae; Drosophila; Sophophora	Gene.33774::c168273_f1p1_1191::g.33774::m.33774	66-854[+]	CATL1_BOVIN^CATL1_BOVIN^Q:2-258,H:5-309^45.484%ID^E:1.18e-85^RecName: Full=Cathepsin L1;^Eukaryota; Metazoa; Chordata; Craniata; Vertebrata; Euteleostomi; Mammalia; Eutheria; Laurasiatheria; Cetartiodactyla; Ruminantia; Pecora; Bovidae; Bovinae; Bos	PF08246.11^Inhibitor_I29^Cathepsin propeptide inhibitor domain (I29)^29-83^E:1.8e-06`PF00112.22^Peptidase_C1^Papain family cysteine protease^77-257^E:1.1e-64	COG4870^cathepsin	KEGG:bta:281108`KO:K01365	GO:0070062^cellular_component^extracellular exosome`GO:0005615^cellular_component^extracellular space`GO:0005764^cellular_component^lysosome`GO:0004197^molecular_function^cysteine-type endopeptidase activity`GO:0051603^biological_process^proteolysis involved in cellular protein catabolic process	.
cluster_28478	g9577.t1	CATL1_BOVIN^CATL1_BOVIN^Q:897-175,H:1-206^39.834%ID^E:1.26e-47^RecName: Full=Cathepsin L1;^Eukaryota; Metazoa; Chordata; Craniata; Vertebrata; Euteleostomi; Mammalia; Eutheria; Laurasiatheria; Cetartiodactyla; Ruminantia; Pecora; Bovidae; Bovinae; Bos	Gene.12796::g9577.t1::g.12796::m.12796	1-1023[-]	CATL1_BOVIN^CATL1_BOVIN^Q:43-283,H:1-206^39.834%ID^E:8.58e-48^RecName: Full=Cathepsin L1;^Eukaryota; Metazoa; Chordata; Craniata; Vertebrata; Euteleostomi; Mammalia; Eutheria; Laurasiatheria; Cetartiodactyla; Ruminantia; Pecora; Bovidae; Bovinae; Bos	PF08246.11^Inhibitor_I29^Cathepsin propeptide inhibitor domain (I29)^71-131^E:1.9e-09`PF00112.22^Peptidase_C1^Papain family cysteine protease^160-319^E:7.8e-31	COG4870^cathepsin	KEGG:bta:281108`KO:K01365	GO:0070062^cellular_component^extracellular exosome`GO:0005615^cellular_component^extracellular space`GO:0005764^cellular_component^lysosome`GO:0004197^molecular_function^cysteine-type endopeptidase activity`GO:0051603^biological_process^proteolysis involved in cellular protein catabolic process	GO:0008234^molecular_function^cysteine-type peptidase activity`GO:0006508^biological_process^proteolysis
cluster_4903	isotig11339|m.23884	CATL1_CHLAE^CATL1_CHLAE^Q:108-1088,H:7-333^49.245%ID^E:9.28e-103^RecName: Full=Cathepsin L1;^Eukaryota; Metazoa; Chordata; Craniata; Vertebrata; Euteleostomi; Mammalia; Eutheria; Euarchontoglires; Primates; Haplorrhini; Catarrhini; Cercopithecidae; Cercopithecinae; Chlorocebus	Gene.19022::isotig11339|m.23884::g.19022::m.19022	3-1091[+]	CATL1_CHLAE^CATL1_CHLAE^Q:34-362,H:5-333^48.949%ID^E:5.49e-112^RecName: Full=Cathepsin L1;^Eukaryota; Metazoa; Chordata; Craniata; Vertebrata; Euteleostomi; Mammalia; Eutheria; Euarchontoglires; Primates; Haplorrhini; Catarrhini; Cercopithecidae; Cercopithecinae; Chlorocebus	PF08246.11^Inhibitor_I29^Cathepsin propeptide inhibitor domain (I29)^58-118^E:2.7e-09`PF00112.22^Peptidase_C1^Papain family cysteine protease^147-361^E:1.8e-82	.	.	GO:0005764^cellular_component^lysosome`GO:0004197^molecular_function^cysteine-type endopeptidase activity`GO:0046718^biological_process^viral entry into host cell	GO:0008234^molecular_function^cysteine-type peptidase activity`GO:0006508^biological_process^proteolysis
cluster_12364	g61744.t1	CATL1_HUMAN^CATL1_HUMAN^Q:412-1392,H:5-333^52.727%ID^E:1.11e-117^RecName: Full=Cathepsin L1;^Eukaryota; Metazoa; Chordata; Craniata; Vertebrata; Euteleostomi; Mammalia; Eutheria; Euarchontoglires; Primates; Haplorrhini; Catarrhini; Hominidae; Homo	Gene.17144::g61744.t1::g.17144::m.17144	1-1410[+]	CATL1_HUMAN^CATL1_HUMAN^Q:138-464,H:5-333^52.727%ID^E:3.97e-122^RecName: Full=Cathepsin L1;^Eukaryota; Metazoa; Chordata; Craniata; Vertebrata; Euteleostomi; Mammalia; Eutheria; Euarchontoglires; Primates; Haplorrhini; Catarrhini; Hominidae; Homo	PF08246.11^Inhibitor_I29^Cathepsin propeptide inhibitor domain (I29)^162-221^E:8e-08`PF00112.22^Peptidase_C1^Papain family cysteine protease^246-463^E:8.2e-85	COG4870^cathepsin	KEGG:hsa:1514`KO:K01365	GO:0036021^cellular_component^endolysosome lumen`GO:0070062^cellular_component^extracellular exosome`GO:0005576^cellular_component^extracellular region`GO:0005615^cellular_component^extracellular space`GO:0043202^cellular_component^lysosomal lumen`GO:0005764^cellular_component^lysosome`GO:0005634^cellular_component^nucleus`GO:0005518^molecular_function^collagen binding`GO:0004197^molecular_functi…	GO:0008234^molecular_function^cysteine-type peptidase activity`GO:0006508^biological_process^proteolysis
cluster_4261	g9573.t1	CATL2_HUMAN^CATL2_HUMAN^Q:1090-2070,H:3-334^44.048%ID^E:4.81e-90^RecName: Full=Cathepsin L2;^Eukaryota; Metazoa; Chordata; Craniata; Vertebrata; Euteleostomi; Mammalia; Eutheria; Euarchontoglires; Primates; Haplorrhini; Catarrhini; Hominidae; Homo`CATL2_HUMAN^CATL2_HUMAN^Q:52-978,H:15-323^48.571%ID^E:2.17e-85^RecName: Full=Cathepsin L2;^Eukaryota; Metazoa; Chordata; Craniata; Vertebrata; Euteleos…	Gene.13731::g9573.t1::g.13731::m.13731	1-2076[+]	CATL1_BOVIN^CATL1_BOVIN^Q:1-326,H:1-323^48.943%ID^E:4.03e-97^RecName: Full=Cathepsin L1;^Eukaryota; Metazoa; Chordata; Craniata; Vertebrata; Euteleostomi; Mammalia; Eutheria; Laurasiatheria; Cetartiodactyla; Ruminantia; Pecora; Bovidae; Bovinae; Bos`CATL1_BOVIN^CATL1_BOVIN^Q:366-690,H:7-334^42.814%ID^E:3.32e-82^RecName: Full=Cathepsin L1;^Eukaryota; Metazoa; Chordata; Craniata; Vertebrata; Eutele…	PF08246.11^Inhibitor_I29^Cathepsin propeptide inhibitor domain (I29)^32-92^E:8.7e-09`PF00112.22^Peptidase_C1^Papain family cysteine protease^121-330^E:3.5e-76`PF08246.11^Inhibitor_I29^Cathepsin propeptide inhibitor domain (I29)^389-449^E:2.8e-11`PF00112.22^Peptidase_C1^Papain family cysteine protease^478-689^E:6.7e-74	COG4870^cathepsin	KEGG:bta:281108`KO:K01365	GO:0070062^cellular_component^extracellular exosome`GO:0005615^cellular_component^extracellular space`GO:0005764^cellular_component^lysosome`GO:0004197^molecular_function^cysteine-type endopeptidase activity`GO:0051603^biological_process^proteolysis involved in cellular protein catabolic process	GO:0008234^molecular_function^cysteine-type peptidase activity`GO:0006508^biological_process^proteolysis
cluster_1101	TR364826|c1_g1_i1|m.33227	CATL2_HUMAN^CATL2_HUMAN^Q:181-1152,H:5-332^51.064%ID^E:1.03e-113^RecName: Full=Cathepsin L2;^Eukaryota; Metazoa; Chordata; Craniata; Vertebrata; Euteleostomi; Mammalia; Eutheria; Euarchontoglires; Primates; Haplorrhini; Catarrhini; Hominidae; Homo	Gene.7843::TR364826|c1_g1_i1|m.33227::g.7843::m.7843	1-1161[+]	CATL2_HUMAN^CATL2_HUMAN^Q:61-384,H:5-332^51.064%ID^E:6.1e-114^RecName: Full=Cathepsin L2;^Eukaryota; Metazoa; Chordata; Craniata; Vertebrata; Euteleostomi; Mammalia; Eutheria; Euarchontoglires; Primates; Haplorrhini; Catarrhini; Hominidae; Homo	PF08246.11^Inhibitor_I29^Cathepsin propeptide inhibitor domain (I29)^85-144^E:3.2e-10`PF00112.22^Peptidase_C1^Papain family cysteine protease^170-385^E:4.2e-84	COG4870^cathepsin	KEGG:hsa:1515`KO:K01375	GO:0045177^cellular_component^apical part of cell`GO:0009897^cellular_component^external side of plasma membrane`GO:0070062^cellular_component^extracellular exosome`GO:0005576^cellular_component^extracellular region`GO:0005615^cellular_component^extracellular space`GO:0043202^cellular_component^lysosomal lumen`GO:0005764^cellular_component^lysosome`GO:0005902^cellular_component^microvillus`GO:004…	GO:0008234^molecular_function^cysteine-type peptidase activity`GO:0006508^biological_process^proteolysis
cluster_4261	TR624528|c2_g1_i1|m.22190	CATL2_HUMAN^CATL2_HUMAN^Q:3-821,H:57-334^48.043%ID^E:2.5e-88^RecName: Full=Cathepsin L2;^Eukaryota; Metazoa; Chordata; Craniata; Vertebrata; Euteleostomi; Mammalia; Eutheria; Euarchontoglires; Primates; Haplorrhini; Catarrhini; Hominidae; Homo	Gene.14740::TR624528|c2_g1_i1|m.22190::g.14740::m.14740	3-827[+]	CATL2_HUMAN^CATL2_HUMAN^Q:1-273,H:57-334^48.043%ID^E:7.9e-89^RecName: Full=Cathepsin L2;^Eukaryota; Metazoa; Chordata; Craniata; Vertebrata; Euteleostomi; Mammalia; Eutheria; Euarchontoglires; Primates; Haplorrhini; Catarrhini; Hominidae; Homo	PF00112.22^Peptidase_C1^Papain family cysteine protease^61-272^E:1.5e-74	COG4870^cathepsin	KEGG:hsa:1515`KO:K01375	GO:0045177^cellular_component^apical part of cell`GO:0009897^cellular_component^external side of plasma membrane`GO:0070062^cellular_component^extracellular exosome`GO:0005576^cellular_component^extracellular region`GO:0005615^cellular_component^extracellular space`GO:0043202^cellular_component^lysosomal lumen`GO:0005764^cellular_component^lysosome`GO:0005902^cellular_component^microvillus`GO:004…	GO:0008234^molecular_function^cysteine-type peptidase activity`GO:0006508^biological_process^proteolysis
cluster_13970	c36844_f1p26_2453	CATZ_MOUSE^CATZ_MOUSE^Q:458-1282,H:31-306^64.982%ID^E:2.13e-125^RecName: Full=Cathepsin Z;^Eukaryota; Metazoa; Chordata; Craniata; Vertebrata; Euteleostomi; Mammalia; Eutheria; Euarchontoglires; Glires; Rodentia; Myomorpha; Muroidea; Muridae; Murinae; Mus; Mus	Gene.24251::c36844_f1p26_2453::g.24251::m.24251	359-1288[+]	CATZ_MOUSE^CATZ_MOUSE^Q:34-308,H:31-306^64.982%ID^E:6.05e-133^RecName: Full=Cathepsin Z;^Eukaryota; Metazoa; Chordata; Craniata; Vertebrata; Euteleostomi; Mammalia; Eutheria; Euarchontoglires; Glires; Rodentia; Myomorpha; Muroidea; Muridae; Murinae; Mus; Mus	PF00112.22^Peptidase_C1^Papain family cysteine protease^66-286^E:4.3e-49	COG4870^cathepsin	KEGG:mmu:64138`KO:K08568	GO:0099738^cellular_component^cell cortex region`GO:0009986^cellular_component^cell surface`GO:0031410^cellular_component^cytoplasmic vesicle`GO:0005783^cellular_component^endoplasmic reticulum`GO:0070062^cellular_component^extracellular exosome`GO:0005615^cellular_component^extracellular space`GO:0030426^cellular_component^growth cone`GO:0043231^cellular_component^intracellular membrane-bounded …	GO:0008234^molecular_function^cysteine-type peptidase activity`GO:0006508^biological_process^proteolysis
cluster_21742	g4370.t1	CATZ_RAT^CATZ_RAT^Q:292-513,H:91-164^72.973%ID^E:1.95e-30^RecName: Full=Cathepsin Z;^Eukaryota; Metazoa; Chordata; Craniata; Vertebrata; Euteleostomi; Mammalia; Eutheria; Euarchontoglires; Glires; Rodentia; Myomorpha; Muroidea; Muridae; Murinae; Rattus	Gene.21107::g4370.t1::g.21107::m.21107	1-1062[+]	CATZ_RAT^CATZ_RAT^Q:98-171,H:91-164^72.973%ID^E:1.04e-30^RecName: Full=Cathepsin Z;^Eukaryota; Metazoa; Chordata; Craniata; Vertebrata; Euteleostomi; Mammalia; Eutheria; Euarchontoglires; Glires; Rodentia; Myomorpha; Muroidea; Muridae; Murinae; Rattus	PF00112.22^Peptidase_C1^Papain family cysteine protease^97-182^E:3.7e-16	COG4870^cathepsin	KEGG:rno:252929`KO:K08568	GO:0099738^cellular_component^cell cortex region`GO:0009986^cellular_component^cell surface`GO:0031410^cellular_component^cytoplasmic vesicle`GO:0005783^cellular_component^endoplasmic reticulum`GO:0070062^cellular_component^extracellular exosome`GO:0005615^cellular_component^extracellular space`GO:0030426^cellular_component^growth cone`GO:0005764^cellular_component^lysosome`GO:0004180^molecular_f…	GO:0008234^molecular_function^cysteine-type peptidase activity`GO:0006508^biological_process^proteolysis
cluster_1191	TR170221|c3_g4_i2|m.8284	CCAR1_MOUSE^CCAR1_MOUSE^Q:1697-2689,H:359-662^56.716%ID^E:2.41e-106^RecName: Full=Cell division cycle and apoptosis regulator protein 1;^Eukaryota; Metazoa; Chordata; Craniata; Vertebrata; Euteleostomi; Mammalia; Eutheria; Euarchontoglires; Glires; Rodentia; Myomorpha; Muroidea; Muridae; Murinae; Mus; Mus`CCAR1_MOUSE^CCAR1_MOUSE^Q:3428-4111,H:916-1125^38.596%ID^E:3.01e-30^RecName: Full=Cell divis…	Gene.2579::TR170221|c3_g4_i2|m.8284::g.2579::m.2579	542-4183[+]	CCAR1_XENLA^CCAR1_XENLA^Q:85-1200,H:110-1152^41.919%ID^E:0^RecName: Full=Cell division cycle and apoptosis regulator protein 1;^Eukaryota; Metazoa; Chordata; Craniata; Vertebrata; Euteleostomi; Amphibia; Batrachia; Anura; Pipoidea; Pipidae; Xenopodinae; Xenopus; Xenopus	PF14444.5^S1-like^S1-like^126-183^E:1.2e-29`PF14443.5^DBC1^DBC1^512-634^E:1.7e-46`PF02037.26^SAP^SAP domain^688-719^E:4e-08	.	KEGG:xla:779160	GO:0048471^cellular_component^perinuclear region of cytoplasm`GO:0007049^biological_process^cell cycle`GO:0006355^biological_process^regulation of transcription, DNA-templated`GO:0006417^biological_process^regulation of translation	GO:0008234^molecular_function^cysteine-type peptidase activity`GO:0006508^biological_process^proteolysis
cluster_11577	c136069_f1p1_1249	CIDEC_HUMAN^CIDEC_HUMAN^Q:131-406,H:27-117^35.87%ID^E:5.76e-10^RecName: Full=Cell death activator CIDE-3;^Eukaryota; Metazoa; Chordata; Craniata; Vertebrata; Euteleostomi; Mammalia; Eutheria; Euarchontoglires; Primates; Haplorrhini; Catarrhini; Hominidae; Homo	Gene.32575::c136069_f1p1_1249::g.32575::m.32575	155-1207[+]	CIDEA_MOUSE^CIDEA_MOUSE^Q:1-83,H:27-108^36.145%ID^E:6.94e-10^RecName: Full=Cell death activator CIDE-A;^Eukaryota; Metazoa; Chordata; Craniata; Vertebrata; Euteleostomi; Mammalia; Eutheria; Euarchontoglires; Glires; Rodentia; Myomorpha; Muroidea; Muridae; Murinae; Mus; Mus	PF02017.14^CIDE-N^CIDE-N domain^9-83^E:6.6e-26`PF13837.5^Myb_DNA-bind_4^Myb/SANT-like DNA-binding domain^172-257^E:4.8e-17`PF10545.8^MADF_DNA_bdg^Alcohol dehydrogenase transcription factor Myb/SANT-like^184-253^E:4.6e-05	ENOG4111SUV^Cell death-inducing DFFA-like effector A	KEGG:mmu:12683	GO:0005737^cellular_component^cytoplasm`GO:0005811^cellular_component^lipid droplet`GO:0005740^cellular_component^mitochondrial envelope`GO:0005739^cellular_component^mitochondrion`GO:0005634^cellular_component^nucleus`GO:0042803^molecular_function^protein homodimerization activity`GO:0006915^biological_process^apoptotic process`GO:0008219^biological_process^cell death`GO:0006629^biological_proce…	.
cluster_15975	c84754_f9p4_1323	CPIN1_MOUSE^CPIN1_MOUSE^Q:89-949,H:1-301^44.85%ID^E:5.97e-61^RecName: Full=Anamorsin {ECO:0000255|HAMAP-Rule:MF_03115};^Eukaryota; Metazoa; Chordata; Craniata; Vertebrata; Euteleostomi; Mammalia; Eutheria; Euarchontoglires; Glires; Rodentia; Myomorpha; Muroidea; Muridae; Murinae; Mus; Mus	Gene.29842::c84754_f9p4_1323::g.29842::m.29842	74-961[+]	CPIN1_MOUSE^CPIN1_MOUSE^Q:6-292,H:1-301^44.85%ID^E:8.59e-74^RecName: Full=Anamorsin {ECO:0000255|HAMAP-Rule:MF_03115};^Eukaryota; Metazoa; Chordata; Craniata; Vertebrata; Euteleostomi; Mammalia; Eutheria; Euarchontoglires; Glires; Rodentia; Myomorpha; Muroidea; Muridae; Murinae; Mus; Mus	PF05093.12^CIAPIN1^Cytokine-induced anti-apoptosis inhibitor 1, Fe-S biogenesis^255-292^E:2.8e-18	COG5636^Component of the cytosolic iron-sulfur (Fe S) protein assembly machinery. Required for the maturation of extramitochondrial Fe S proteins (By similarity). Has anti- apoptotic effects in the cell. Involved in negative control of H(2)O(2)-induced cell death, probably by tethering the pro- apoptotic factor tah18 in the cytoplasm in the absence of oxidative stress (By similarity)	KEGG:mmu:109006	GO:0005737^cellular_component^cytoplasm`GO:0005758^cellular_component^mitochondrial intermembrane space`GO:0005739^cellular_component^mitochondrion`GO:0005730^cellular_component^nucleolus`GO:0005654^cellular_component^nucleoplasm`GO:0051537^molecular_function^2 iron, 2 sulfur cluster binding`GO:0046872^molecular_function^metal ion binding`GO:0008168^molecular_function^methyltransferase activity`G…	GO:0006915^biological_process^apoptotic process`GO:0005622^cellular_component^intracellular
cluster_6878	c151892_f1p1_1404	DAPK1_HUMAN^DAPK1_HUMAN^Q:120-851,H:583-865^35.689%ID^E:1.68e-53^RecName: Full=Death-associated protein kinase 1;^Eukaryota; Metazoa; Chordata; Craniata; Vertebrata; Euteleostomi; Mammalia; Eutheria; Euarchontoglires; Primates; Haplorrhini; Catarrhini; Hominidae; Homo`DAPK1_HUMAN^DAPK1_HUMAN^Q:853-1131,H:866-958^40.86%ID^E:1.68e-53^RecName: Full=Death-associated protein kinase 1;^Eukaryota; Metaz…	Gene.33173::c151892_f1p1_1404::g.33173::m.33173	141-881[+]	DAPK1_HUMAN^DAPK1_HUMAN^Q:1-237,H:590-865^36.232%ID^E:5.25e-45^RecName: Full=Death-associated protein kinase 1;^Eukaryota; Metazoa; Chordata; Craniata; Vertebrata; Euteleostomi; Mammalia; Eutheria; Euarchontoglires; Primates; Haplorrhini; Catarrhini; Hominidae; Homo`DAPK1_HUMAN^DAPK1_HUMAN^Q:3-105,H:460-562^31.068%ID^E:1.68e-09^RecName: Full=Death-associated protein kinase 1;^Eukaryota; Metazoa; …	PF12796.6^Ank_2^Ankyrin repeats (3 copies)^4-74^E:9.7e-10`PF13857.5^Ank_5^Ankyrin repeats (many copies)^9-56^E:1e-07`PF00023.29^Ank^Ankyrin repeat^21-51^E:4.1e-06`PF13606.5^Ank_3^Ankyrin repeat^21-46^E:0.00039`PF13637.5^Ank_4^Ankyrin repeats (many copies)^22-73^E:2.8e-07	ENOG410XRMJ^calcium-dependent protein kinase	KEGG:hsa:1612`KO:K08803	GO:0015629^cellular_component^actin cytoskeleton`GO:0005737^cellular_component^cytoplasm`GO:0005886^cellular_component^plasma membrane`GO:0005524^molecular_function^ATP binding`GO:0005516^molecular_function^calmodulin binding`GO:0004683^molecular_function^calmodulin-dependent protein kinase activity`GO:0005525^molecular_function^GTP binding`GO:0042802^molecular_function^identical protein binding`…	GO:0051536^molecular_function^iron-sulfur cluster binding`GO:0016226^biological_process^iron-sulfur cluster assembly`GO:0005737^cellular_component^cytoplasm
cluster_5638	g99129.t1	DAXX_CANLF^DAXX_CANLF^Q:1677-943,H:147-382^38.189%ID^E:9.26e-43^RecName: Full=Death domain-associated protein 6;^Eukaryota; Metazoa; Chordata; Craniata; Vertebrata; Euteleostomi; Mammalia; Eutheria; Laurasiatheria; Carnivora; Caniformia; Canidae; Canis	Gene.6705::g99129.t1::g.6705::m.6705	1-2712[-]	DAXX_CANLF^DAXX_CANLF^Q:346-590,H:147-382^38.189%ID^E:5.47e-44^RecName: Full=Death domain-associated protein 6;^Eukaryota; Metazoa; Chordata; Craniata; Vertebrata; Euteleostomi; Mammalia; Eutheria; Laurasiatheria; Carnivora; Caniformia; Canidae; Canis	.	ENOG4111K0B^Death-domain associated protein	.	GO:0000775^cellular_component^chromosome, centromeric region`GO:0005829^cellular_component^cytosol`GO:0005730^cellular_component^nucleolus`GO:0005634^cellular_component^nucleus`GO:0016605^cellular_component^PML body`GO:0042803^molecular_function^protein homodimerization activity`GO:0003713^molecular_function^transcription coactivator activity`GO:0008134^molecular_function^transcription factor bin…	GO:0005515^molecular_function^protein binding
cluster_8937	TR668233|c0_g1_i1|m.30142	DBLOH_MOUSE^DBLOH_MOUSE^Q:287-715,H:89-231^23.776%ID^E:1.86e-07^RecName: Full=Diablo homolog, mitochondrial;^Eukaryota; Metazoa; Chordata; Craniata; Vertebrata; Euteleostomi; Mammalia; Eutheria; Euarchontoglires; Glires; Rodentia; Myomorpha; Muroidea; Muridae; Murinae; Mus; Mus	Gene.15968::TR668233|c0_g1_i1|m.30142::g.15968::m.15968	2-739[+]	DBLOH_MOUSE^DBLOH_MOUSE^Q:96-238,H:89-231^23.776%ID^E:4.05e-08^RecName: Full=Diablo homolog, mitochondrial;^Eukaryota; Metazoa; Chordata; Craniata; Vertebrata; Euteleostomi; Mammalia; Eutheria; Euarchontoglires; Glires; Rodentia; Myomorpha; Muroidea; Muridae; Murinae; Mus; Mus	PF09057.9^Smac_DIABLO^Second Mitochondria-derived Activator of Caspases^89-239^E:3.3e-15	ENOG4111KJ0^Diablo, IAP-binding mitochondrial protein	KEGG:mmu:66593`KO:K10522	GO:0035631^cellular_component^CD40 receptor complex`GO:0005737^cellular_component^cytoplasm`GO:0009898^cellular_component^cytoplasmic side of plasma membrane`GO:0005758^cellular_component^mitochondrial intermembrane space`GO:0005739^cellular_component^mitochondrion`GO:0006919^biological_process^activation of cysteine-type endopeptidase activity involved in apoptotic process`GO:0008635^biological_…	.
cluster_5137	TR424796|c3_g1_i1|m.27905	DDIAS_MOUSE^DDIAS_MOUSE^Q:162-512,H:3-128^27.344%ID^E:2.53e-09^RecName: Full=DNA damage-induced apoptosis suppressor protein;^Eukaryota; Metazoa; Chordata; Craniata; Vertebrata; Euteleostomi; Mammalia; Eutheria; Euarchontoglires; Glires; Rodentia; Myomorpha; Muroidea; Muridae; Murinae; Mus; Mus	Gene.9347::TR424796|c3_g1_i1|m.27905::g.9347::m.9347	150-2285[+]	DDIAS_MOUSE^DDIAS_MOUSE^Q:5-121,H:3-128^26.562%ID^E:9.29e-10^RecName: Full=DNA damage-induced apoptosis suppressor protein;^Eukaryota; Metazoa; Chordata; Craniata; Vertebrata; Euteleostomi; Mammalia; Eutheria; Euarchontoglires; Glires; Rodentia; Myomorpha; Muroidea; Muridae; Murinae; Mus; Mus	PF08646.9^Rep_fac-A_C^Replication factor-A C terminal domain^10-124^E:8.8e-13	ENOG41122YI^chromosome 11 open reading frame 82	.	GO:0005737^cellular_component^cytoplasm`GO:0005634^cellular_component^nucleus`GO:0006915^biological_process^apoptotic process`GO:0071345^biological_process^cellular response to cytokine stimulus`GO:0006974^biological_process^cellular response to DNA damage stimulus`GO:0071480^biological_process^cellular response to gamma radiation`GO:0071447^biological_process^cellular response to hydroperoxide`G…	GO:0006915^biological_process^apoptotic process`GO:0006919^biological_process^activation of cysteine-type endopeptidase activity involved in apoptotic process`GO:0005739^cellular_component^mitochondrion
cluster_22344	g48745.t1	DFFB_MOUSE^DFFB_MOUSE^Q:19-960,H:3-311^36.875%ID^E:1.48e-50^RecName: Full=DNA fragmentation factor subunit beta;^Eukaryota; Metazoa; Chordata; Craniata; Vertebrata; Euteleostomi; Mammalia; Eutheria; Euarchontoglires; Glires; Rodentia; Myomorpha; Muroidea; Muridae; Murinae; Mus; Mus	Gene.22214::g48745.t1::g.22214::m.22214	1-1017[+]	DFFB_HUMAN^DFFB_HUMAN^Q:8-320,H:1-310^35.443%ID^E:4.07e-60^RecName: Full=DNA fragmentation factor subunit beta;^Eukaryota; Metazoa; Chordata; Craniata; Vertebrata; Euteleostomi; Mammalia; Eutheria; Euarchontoglires; Primates; Haplorrhini; Catarrhini; Hominidae; Homo	PF02017.14^CIDE-N^CIDE-N domain^12-86^E:5.2e-25`PF09230.9^DFF40^DNA fragmentation factor 40 kDa^116-324^E:2.9e-66	ENOG41102TS^DNA fragmentation factor, 40kDa, beta polypeptide (caspase-activated DNase)	KEGG:hsa:1677`KO:K02311	GO:0005829^cellular_component^cytosol`GO:0000790^cellular_component^nuclear chromatin`GO:0005730^cellular_component^nucleolus`GO:0005654^cellular_component^nucleoplasm`GO:0005634^cellular_component^nucleus`GO:0004536^molecular_function^deoxyribonuclease activity`GO:0097718^molecular_function^disordered domain specific binding`GO:0019899^molecular_function^enzyme binding`GO:0042802^molecular_funct…	.
cluster_7789	TR595002|c3_g4_i2|m.1659	DIAP2_DROME^DIAP2_DROME^Q:375-1736,H:3-498^29.821%ID^E:1.42e-67^RecName: Full=Death-associated inhibitor of apoptosis 2;^Eukaryota; Metazoa; Ecdysozoa; Arthropoda; Hexapoda; Insecta; Pterygota; Neoptera; Holometabola; Diptera; Brachycera; Muscomorpha; Ephydroidea; Drosophilidae; Drosophila; Sophophora	Gene.13977::TR595002|c3_g4_i2|m.1659::g.13977::m.13977	3-1739[+]	DIAP2_DROME^DIAP2_DROME^Q:125-578,H:3-498^29.681%ID^E:5.07e-68^RecName: Full=Death-associated inhibitor of apoptosis 2;^Eukaryota; Metazoa; Ecdysozoa; Arthropoda; Hexapoda; Insecta; Pterygota; Neoptera; Holometabola; Diptera; Brachycera; Muscomorpha; Ephydroidea; Drosophilidae; Drosophila; Sophophora	PF00653.20^BIR^Inhibitor of Apoptosis domain^134-198^E:2.4e-19`PF00653.20^BIR^Inhibitor of Apoptosis domain^219-283^E:9.1e-15`PF00653.20^BIR^Inhibitor of Apoptosis domain^314-378^E:5.9e-19`PF13920.5^zf-C3HC4_3^Zinc finger, C3HC4 type (RING finger)^528-569^E:3.8e-13	ENOG410YPNM^Baculoviral IAP repeat containing	KEGG:dme:Dmel_CG8293`KO:K16060	GO:0005634^cellular_component^nucleus`GO:0048471^cellular_component^perinuclear region of cytoplasm`GO:0089720^molecular_function^caspase binding`GO:0043027^molecular_function^cysteine-type endopeptidase inhibitor activity involved in apoptotic process`GO:0016874^molecular_function^ligase activity`GO:0061630^molecular_function^ubiquitin protein ligase activity`GO:0031625^molecular_function^ubiqui…	GO:0006915^biological_process^apoptotic process`GO:0005622^cellular_component^intracellular`GO:0016787^molecular_function^hydrolase activity`GO:0006309^biological_process^apoptotic DNA fragmentation`GO:0005634^cellular_component^nucleus`GO:0005737^cellular_component^cytoplasm
cluster_21538	g41927.t1	E2F3_HUMAN^E2F3_HUMAN^Q:561-64,H:130-295^52.632%ID^E:1.16e-46^RecName: Full=Transcription factor E2F3;^Eukaryota; Metazoa; Chordata; Craniata; Vertebrata; Euteleostomi; Mammalia; Eutheria; Euarchontoglires; Primates; Haplorrhini; Catarrhini; Hominidae; Homo	Gene.23029::g41927.t1::g.23029::m.23029	1-852[-]	E2F3_HUMAN^E2F3_HUMAN^Q:98-263,H:130-295^52.632%ID^E:5.3e-47^RecName: Full=Transcription factor E2F3;^Eukaryota; Metazoa; Chordata; Craniata; Vertebrata; Euteleostomi; Mammalia; Eutheria; Euarchontoglires; Primates; Haplorrhini; Catarrhini; Hominidae; Homo	PF02319.19^E2F_TDP^E2F/DP family winged-helix DNA-binding domain^143-206^E:2.3e-25	ENOG410XNYI^E2F transcription factor	KEGG:hsa:1871`KO:K06620	GO:0005829^cellular_component^cytosol`GO:0005654^cellular_component^nucleoplasm`GO:0005667^cellular_component^transcription factor complex`GO:0001047^molecular_function^core promoter binding`GO:0046983^molecular_function^protein dimerization activity`GO:0003700^molecular_function^transcription factor activity, sequence-specific DNA binding`GO:0007049^biological_process^cell cycle`GO:0070345^biolo…	GO:0003700^molecular_function^transcription factor activity, sequence-specific DNA binding`GO:0006355^biological_process^regulation of transcription, DNA-templated`GO:0005667^cellular_component^transcription factor complex	.	.
cluster_21537	g41926.t1	E2F3_MOUSE^E2F3_MOUSE^Q:450-19,H:308-441^37.838%ID^E:9.77e-19^RecName: Full=Transcription factor E2F3;^Eukaryota; Metazoa; Chordata; Craniata; Vertebrata; Euteleostomi; Mammalia; Eutheria; Euarchontoglires; Glires; Rodentia; Myomorpha; Muroidea; Muridae; Murinae; Mus; Mus	Gene.9695::g41926.t1::g.9695::m.9695	1-450[-]	E2F3_HUMAN^E2F3_HUMAN^Q:1-144,H:316-449^42.568%ID^E:2.55e-22^RecName: Full=Transcription factor E2F3;^Eukaryota; Metazoa; Chordata; Craniata; Vertebrata; Euteleostomi; Mammalia; Eutheria; Euarchontoglires; Primates; Haplorrhini; Catarrhini; Hominidae; Homo	PF16421.4^E2F_CC-MB^E2F transcription factor CC-MB domain^1-37^E:5.5e-11	ENOG410XNYI^E2F transcription factor	KEGG:hsa:1871`KO:K06620	GO:0005829^cellular_component^cytosol`GO:0005654^cellular_component^nucleoplasm`GO:0005667^cellular_component^transcription factor complex`GO:0001047^molecular_function^core promoter binding`GO:0046983^molecular_function^protein dimerization activity`GO:0003700^molecular_function^transcription factor activity, sequence-specific DNA binding`GO:0007049^biological_process^cell cycle`GO:0070345^biolo…	GO:0046983^molecular_function^protein dimerization activity	.	.
cluster_9676	TR718666|c2_g2_i1|m.44343	E2F4_XENLA^E2F4_XENLA^Q:57-1109,H:10-373^55.256%ID^E:3.1e-98^RecName: Full=Transcription factor E2F4 {ECO:0000250|UniProtKB:Q16254};^Eukaryota; Metazoa; Chordata; Craniata; Vertebrata; Euteleostomi; Amphibia; Batrachia; Anura; Pipoidea; Pipidae; Xenopodinae; Xenopus; Xenopus	Gene.17220::TR718666|c2_g2_i1|m.44343::g.17220::m.17220	3-1154[+]	E2F4_XENLA^E2F4_XENLA^Q:19-369,H:10-373^55.256%ID^E:3.74e-114^RecName: Full=Transcription factor E2F4 {ECO:0000250|UniProtKB:Q16254};^Eukaryota; Metazoa; Chordata; Craniata; Vertebrata; Euteleostomi; Amphibia; Batrachia; Anura; Pipoidea; Pipidae; Xenopodinae; Xenopus; Xenopus	PF02319.19^E2F_TDP^E2F/DP family winged-helix DNA-binding domain^24-88^E:4.8e-24`PF16421.4^E2F_CC-MB^E2F transcription factor CC-MB domain^105-203^E:2.1e-29	.	KEGG:xla:446541`KO:K04682	GO:0005634^cellular_component^nucleus`GO:0005667^cellular_component^transcription factor complex`GO:0003677^molecular_function^DNA binding`GO:0046983^molecular_function^protein dimerization activity`GO:0003700^molecular_function^transcription factor activity, sequence-specific DNA binding`GO:0098534^biological_process^centriole assembly`GO:0000278^biological_process^mitotic cell cycle`GO:0044458^…	GO:0003700^molecular_function^transcription factor activity, sequence-specific DNA binding`GO:0006355^biological_process^regulation of transcription, DNA-templated`GO:0005667^cellular_component^transcription factor complex`GO:0046983^molecular_function^protein dimerization activity	.	.
cluster_9676	g52263.t1	E2F5_HUMAN^E2F5_HUMAN^Q:858-43,H:79-344^53.455%ID^E:2.88e-77^RecName: Full=Transcription factor E2F5;^Eukaryota; Metazoa; Chordata; Craniata; Vertebrata; Euteleostomi; Mammalia; Eutheria; Euarchontoglires; Primates; Haplorrhini; Catarrhini; Hominidae; Homo	Gene.25613::g52263.t1::g.25613::m.25613	1-891[-]	E2F4_XENLA^E2F4_XENLA^Q:12-282,H:42-373^49.249%ID^E:3.06e-90^RecName: Full=Transcription factor E2F4 {ECO:0000250|UniProtKB:Q16254};^Eukaryota; Metazoa; Chordata; Craniata; Vertebrata; Euteleostomi; Amphibia; Batrachia; Anura; Pipoidea; Pipidae; Xenopodinae; Xenopus; Xenopus	PF02319.19^E2F_TDP^E2F/DP family winged-helix DNA-binding domain^11-49^E:1e-14`PF16421.4^E2F_CC-MB^E2F transcription factor CC-MB domain^66-163^E:4.4e-30	.	KEGG:xla:446541`KO:K04682	GO:0005634^cellular_component^nucleus`GO:0005667^cellular_component^transcription factor complex`GO:0003677^molecular_function^DNA binding`GO:0046983^molecular_function^protein dimerization activity`GO:0003700^molecular_function^transcription factor activity, sequence-specific DNA binding`GO:0098534^biological_process^centriole assembly`GO:0000278^biological_process^mitotic cell cycle`GO:0044458^…	GO:0003700^molecular_function^transcription factor activity, sequence-specific DNA binding`GO:0006355^biological_process^regulation of transcription, DNA-templated`GO:0005667^cellular_component^transcription factor complex`GO:0046983^molecular_function^protein dimerization activity	.	.
cluster_22939	g53676.t1	E2F8_HUMAN^E2F8_HUMAN^Q:835-1938,H:38-393^46.649%ID^E:1.84e-77^RecName: Full=Transcription factor E2F8;^Eukaryota; Metazoa; Chordata; Craniata; Vertebrata; Euteleostomi; Mammalia; Eutheria; Euarchontoglires; Primates; Haplorrhini; Catarrhini; Hominidae; Homo	Gene.15107::g53676.t1::g.15107::m.15107	1-3570[+]	E2F8_HUMAN^E2F8_HUMAN^Q:279-646,H:38-393^46.649%ID^E:5.91e-82^RecName: Full=Transcription factor E2F8;^Eukaryota; Metazoa; Chordata; Craniata; Vertebrata; Euteleostomi; Mammalia; Eutheria; Euarchontoglires; Primates; Haplorrhini; Catarrhini; Hominidae; Homo	PF02319.19^E2F_TDP^E2F/DP family winged-helix DNA-binding domain^377-445^E:5.4e-21`PF02319.19^E2F_TDP^E2F/DP family winged-helix DNA-binding domain^513-597^E:7.1e-16	ENOG4111IGY^E2F transcription factor	KEGG:hsa:79733`KO:K09391	GO:0005829^cellular_component^cytosol`GO:0005730^cellular_component^nucleolus`GO:0005654^cellular_component^nucleoplasm`GO:0005634^cellular_component^nucleus`GO:0005667^cellular_component^transcription factor complex`GO:0001047^molecular_function^core promoter binding`GO:0042803^molecular_function^protein homodimerization activity`GO:0000978^molecular_function^RNA polymerase II core promoter prox…	GO:0003700^molecular_function^transcription factor activity, sequence-specific DNA binding`GO:0006355^biological_process^regulation of transcription, DNA-templated`GO:0005667^cellular_component^transcription factor complex	.	.
cluster_9716	TR72478|c1_g1_i1|m.12577	EIF2A_CHICK^EIF2A_CHICK^Q:121-1521,H:1-475^48.739%ID^E:3.54e-157^RecName: Full=Eukaryotic translation initiation factor 2A;^Eukaryota; Metazoa; Chordata; Craniata; Vertebrata; Euteleostomi; Archelosauria; Archosauria; Dinosauria; Saurischia; Theropoda; Coelurosauria; Aves; Neognathae; Galloanserae; Galliformes; Phasianidae; Phasianinae; Gallus	Gene.17298::TR72478|c1_g1_i1|m.12577::g.17298::m.17298	121-1815[+]	EIF2A_CHICK^EIF2A_CHICK^Q:1-550,H:1-571^46.435%ID^E:1.96e-168^RecName: Full=Eukaryotic translation initiation factor 2A;^Eukaryota; Metazoa; Chordata; Craniata; Vertebrata; Euteleostomi; Archelosauria; Archosauria; Dinosauria; Saurischia; Theropoda; Coelurosauria; Aves; Neognathae; Galloanserae; Galliformes; Phasianidae; Phasianinae; Gallus	PF08662.10^eIF2A^Eukaryotic translation initiation factor eIF2A^210-402^E:1.4e-67	COG5354^Component of the eukaryotic translation initiation factor 3 (eIF-3) complex, which is involved in protein synthesis and, together with other initiation factors, stimulates binding of mRNA and methionyl-tRNAi to the 40S ribosome (By similarity)	KEGG:gga:425042`KO:K15026	GO:0005737^cellular_component^cytoplasm`GO:0022627^cellular_component^cytosolic small ribosomal subunit`GO:0005850^cellular_component^eukaryotic translation initiation factor 2 complex`GO:0003729^molecular_function^mRNA binding`GO:0043022^molecular_function^ribosome binding`GO:0003743^molecular_function^translation initiation factor activity`GO:0000049^molecular_function^tRNA binding`GO:0006417^b…	.	.	.
cluster_46	c30099_f1p0_3150	.	Gene.23130::c30099_f1p0_3150::g.23130::m.23130	2-370[+]	EIF2D_MOUSE^EIF2D_MOUSE^Q:59-121,H:20-82^31.746%ID^E:1.11e-07^RecName: Full=Eukaryotic translation initiation factor 2D;^Eukaryota; Metazoa; Chordata; Craniata; Vertebrata; Euteleostomi; Mammalia; Eutheria; Euarchontoglires; Glires; Rodentia; Myomorpha; Muroidea; Muridae; Murinae; Mus; Mus	.	ENOG410XSAV^translation Initiation Factor	KEGG:mmu:16865`KO:K15027	GO:0005737^cellular_component^cytoplasm`GO:0005829^cellular_component^cytosol`GO:0022627^cellular_component^cytosolic small ribosomal subunit`GO:0016604^cellular_component^nuclear body`GO:0003743^molecular_function^translation initiation factor activity`GO:0001731^biological_process^formation of translation preinitiation complex`GO:0002192^biological_process^IRES-dependent translational initiatio…	.	.	.
cluster_9716	c38041_f1p5_2348	EIF2A_DANRE^EIF2A_DANRE^Q:1214-1606,H:296-426^62.595%ID^E:4.35e-54^RecName: Full=Eukaryotic translation initiation factor 2A;^Eukaryota; Metazoa; Chordata; Craniata; Vertebrata; Euteleostomi; Actinopterygii; Neopterygii; Teleostei; Ostariophysi; Cypriniformes; Cyprinidae; Danio`EIF2A_DANRE^EIF2A_DANRE^Q:1638-1739,H:438-471^58.824%ID^E:4.35e-54^RecName: Full=Eukaryotic translation initiation facto…	Gene.24490::c38041_f1p5_2348::g.24490::m.24490	1428-2045[+]	EIF2A_MOUSE^EIF2A_MOUSE^Q:57-191,H:424-566^40.278%ID^E:1.01e-10^RecName: Full=Eukaryotic translation initiation factor 2A;^Eukaryota; Metazoa; Chordata; Craniata; Vertebrata; Euteleostomi; Mammalia; Eutheria; Euarchontoglires; Glires; Rodentia; Myomorpha; Muroidea; Muridae; Murinae; Mus; Mus	.	COG5354^Component of the eukaryotic translation initiation factor 3 (eIF-3) complex, which is involved in protein synthesis and, together with other initiation factors, stimulates binding of mRNA and methionyl-tRNAi to the 40S ribosome (By similarity)	KEGG:mmu:229317`KO:K15026	GO:0072562^cellular_component^blood microparticle`GO:0005737^cellular_component^cytoplasm`GO:0022627^cellular_component^cytosolic small ribosomal subunit`GO:0005850^cellular_component^eukaryotic translation initiation factor 2 complex`GO:0005615^cellular_component^extracellular space`GO:0045296^molecular_function^cadherin binding`GO:0003729^molecular_function^mRNA binding`GO:0043022^molecular_fun…	.	.	.
cluster_46	TR102222|c12_g3_i1|m.44731	EIF2D_RABIT^EIF2D_RABIT^Q:305-1825,H:79-565^37.5%ID^E:8.62e-97^RecName: Full=Eukaryotic translation initiation factor 2D;^Eukaryota; Metazoa; Chordata; Craniata; Vertebrata; Euteleostomi; Mammalia; Eutheria; Euarchontoglires; Glires; Lagomorpha; Leporidae; Oryctolagus	Gene.754::TR102222|c12_g3_i1|m.44731::g.754::m.754	245-1831[+]	EIF2D_RABIT^EIF2D_RABIT^Q:21-527,H:79-565^37.891%ID^E:2e-105^RecName: Full=Eukaryotic translation initiation factor 2D;^Eukaryota; Metazoa; Chordata; Craniata; Vertebrata; Euteleostomi; Mammalia; Eutheria; Euarchontoglires; Glires; Lagomorpha; Leporidae; Oryctolagus	PF01253.21^SUI1^Translation initiation factor SUI1^433-511^E:4e-18	ENOG410XSAV^translation Initiation Factor	KEGG:ocu:100345187`KO:K15027	GO:0022627^cellular_component^cytosolic small ribosomal subunit`GO:0016604^cellular_component^nuclear body`GO:0003743^molecular_function^translation initiation factor activity`GO:0001731^biological_process^formation of translation preinitiation complex`GO:0002192^biological_process^IRES-dependent translational initiation of linear mRNA`GO:0032790^biological_process^ribosome disassembly	GO:0003743^molecular_function^translation initiation factor activity`GO:0006413^biological_process^translational initiation	.	.
cluster_46	g35337.t1	EIF2D_RABIT^EIF2D_RABIT^Q:7-1212,H:95-486^32.212%ID^E:3.9e-54^RecName: Full=Eukaryotic translation initiation factor 2D;^Eukaryota; Metazoa; Chordata; Craniata; Vertebrata; Euteleostomi; Mammalia; Eutheria; Euarchontoglires; Glires; Lagomorpha; Leporidae; Oryctolagus	Gene.25729::g35337.t1::g.25729::m.25729	1-1242[+]	EIF2D_HUMAN^EIF2D_HUMAN^Q:3-404,H:95-504^34.286%ID^E:5.25e-60^RecName: Full=Eukaryotic translation initiation factor 2D;^Eukaryota; Metazoa; Chordata; Craniata; Vertebrata; Euteleostomi; Mammalia; Eutheria; Euarchontoglires; Primates; Haplorrhini; Catarrhini; Hominidae; Homo	.	ENOG410XSAV^translation Initiation Factor	KEGG:hsa:1939`KO:K15027	GO:0005737^cellular_component^cytoplasm`GO:0005829^cellular_component^cytosol`GO:0016604^cellular_component^nuclear body`GO:0004872^molecular_function^receptor activity`GO:0003743^molecular_function^translation initiation factor activity`GO:0001731^biological_process^formation of translation preinitiation complex`GO:0006886^biological_process^intracellular protein transport`GO:0002192^biological_…	.	.	.
cluster_11360	c126436_f3p8_1167	EIF3F_HUMAN^EIF3F_HUMAN^Q:235-1041,H:88-354^62.082%ID^E:2.05e-123^RecName: Full=Eukaryotic translation initiation factor 3 subunit F {ECO:0000255|HAMAP-Rule:MF_03005};^Eukaryota; Metazoa; Chordata; Craniata; Vertebrata; Euteleostomi; Mammalia; Eutheria; Euarchontoglires; Primates; Haplorrhini; Catarrhini; Hominidae; Homo	Gene.32308::c126436_f3p8_1167::g.32308::m.32308	232-1074[+]	EIF3F_MACFA^EIF3F_MACFA^Q:2-270,H:92-358^62.082%ID^E:2.17e-125^RecName: Full=Eukaryotic translation initiation factor 3 subunit F {ECO:0000255|HAMAP-Rule:MF_03005};^Eukaryota; Metazoa; Chordata; Craniata; Vertebrata; Euteleostomi; Mammalia; Eutheria; Euarchontoglires; Primates; Haplorrhini; Catarrhini; Cercopithecidae; Cercopithecinae; Macaca	PF01398.20^JAB^JAB1/Mov34/MPN/PAD-1 ubiquitin protease^6-107^E:1.1e-22`PF13012.5^MitMem_reg^Maintenance of mitochondrial structure and function^159-270^E:2.4e-21	.	KEGG:mcf:102137776`KO:K03249	GO:0005852^cellular_component^eukaryotic translation initiation factor 3 complex`GO:0036459^molecular_function^thiol-dependent ubiquitinyl hydrolase activity`GO:0003743^molecular_function^translation initiation factor activity`GO:0006413^biological_process^translational initiation	GO:0005515^molecular_function^protein binding	.	.
cluster_884	g72214.t1	EIF3F_HUMAN^EIF3F_HUMAN^Q:567-313,H:88-172^70.588%ID^E:4.35e-39^RecName: Full=Eukaryotic translation initiation factor 3 subunit F {ECO:0000255|HAMAP-Rule:MF_03005};^Eukaryota; Metazoa; Chordata; Craniata; Vertebrata; Euteleostomi; Mammalia; Eutheria; Euarchontoglires; Primates; Haplorrhini; Catarrhini; Hominidae; Homo`EIF3F_HUMAN^EIF3F_HUMAN^Q:309-34,H:263-354^61.957%ID^E:1.14e-32^RecName: Full=…	Gene.1348::g72214.t1::g.1348::m.1348	1-570[-]	EIF3F_HUMAN^EIF3F_HUMAN^Q:2-86,H:88-172^70.588%ID^E:2.26e-39^RecName: Full=Eukaryotic translation initiation factor 3 subunit F {ECO:0000255|HAMAP-Rule:MF_03005};^Eukaryota; Metazoa; Chordata; Craniata; Vertebrata; Euteleostomi; Mammalia; Eutheria; Euarchontoglires; Primates; Haplorrhini; Catarrhini; Hominidae; Homo`EIF3F_HUMAN^EIF3F_HUMAN^Q:88-179,H:263-354^61.957%ID^E:1.09e-32^RecName: Full=Euk…	PF01398.20^JAB^JAB1/Mov34/MPN/PAD-1 ubiquitin protease^6-92^E:7.9e-18`PF13012.5^MitMem_reg^Maintenance of mitochondrial structure and function^89-179^E:2.1e-20	COG1310^Component of the eukaryotic translation initiation factor 3 (eIF-3) complex, which is involved in protein synthesis and, together with other initiation factors, stimulates binding of mRNA and methionyl-tRNAi to the 40S ribosome (By similarity)	KEGG:hsa:8665`KO:K03249	GO:0005829^cellular_component^cytosol`GO:0005852^cellular_component^eukaryotic translation initiation factor 3 complex`GO:0071541^cellular_component^eukaryotic translation initiation factor 3 complex, eIF3m`GO:0016020^cellular_component^membrane`GO:0004843^molecular_function^thiol-dependent ubiquitin-specific protease activity`GO:0003743^molecular_function^translation initiation factor activity`G…	GO:0005515^molecular_function^protein binding	.	.
cluster_884	TR151589|c8_g1_i1|m.37617	EIF3F_HUMAN^EIF3F_HUMAN^Q:13-351,H:242-354^57.522%ID^E:5.37e-39^RecName: Full=Eukaryotic translation initiation factor 3 subunit F {ECO:0000255|HAMAP-Rule:MF_03005};^Eukaryota; Metazoa; Chordata; Craniata; Vertebrata; Euteleostomi; Mammalia; Eutheria; Euarchontoglires; Primates; Haplorrhini; Catarrhini; Hominidae; Homo	Gene.2106::TR151589|c8_g1_i1|m.37617::g.2106::m.2106	1-384[+]	EIF3F_PANTR^EIF3F_PANTR^Q:5-117,H:246-358^57.522%ID^E:4.08e-40^RecName: Full=Eukaryotic translation initiation factor 3 subunit F {ECO:0000255|HAMAP-Rule:MF_03005};^Eukaryota; Metazoa; Chordata; Craniata; Vertebrata; Euteleostomi; Mammalia; Eutheria; Euarchontoglires; Primates; Haplorrhini; Catarrhini; Hominidae; Pan	PF13012.5^MitMem_reg^Maintenance of mitochondrial structure and function^7-117^E:1.9e-21	COG1310^Component of the eukaryotic translation initiation factor 3 (eIF-3) complex, which is involved in protein synthesis and, together with other initiation factors, stimulates binding of mRNA and methionyl-tRNAi to the 40S ribosome (By similarity)	KEGG:ptr:451007`KO:K03249	GO:0005852^cellular_component^eukaryotic translation initiation factor 3 complex`GO:0071541^cellular_component^eukaryotic translation initiation factor 3 complex, eIF3m`GO:0036459^molecular_function^thiol-dependent ubiquitinyl hydrolase activity`GO:0003743^molecular_function^translation initiation factor activity`GO:0031369^molecular_function^translation initiation factor binding`GO:0006413^biolo…	.	.	.
cluster_210	TR11129|c0_g2_i1|m.3258	EI3JA_DANRE^EI3JA_DANRE^Q:58-513,H:1-156^46.835%ID^E:2.54e-13^RecName: Full=Eukaryotic translation initiation factor 3 subunit J-A {ECO:0000255|HAMAP-Rule:MF_03009};^Eukaryota; Metazoa; Chordata; Craniata; Vertebrata; Euteleostomi; Actinopterygii; Neopterygii; Teleostei; Ostariophysi; Cypriniformes; Cyprinidae; Danio	Gene.1015::TR11129|c0_g2_i1|m.3258::g.1015::m.1015	1-513[+]	EIF3J_XENLA^EIF3J_XENLA^Q:25-170,H:7-160^42.515%ID^E:5.12e-21^RecName: Full=Eukaryotic translation initiation factor 3 subunit J {ECO:0000255|HAMAP-Rule:MF_03009};^Eukaryota; Metazoa; Chordata; Craniata; Vertebrata; Euteleostomi; Amphibia; Batrachia; Anura; Pipoidea; Pipidae; Xenopodinae; Xenopus; Xenopus	PF08597.9^eIF3_subunit^Translation initiation factor eIF3 subunit^21-170^E:2.5e-28	.	KEGG:xla:432295`KO:K03245	GO:0005852^cellular_component^eukaryotic translation initiation factor 3 complex`GO:0003743^molecular_function^translation initiation factor activity	GO:0003743^molecular_function^translation initiation factor activity`GO:0005737^cellular_component^cytoplasm`GO:0005852^cellular_component^eukaryotic translation initiation factor 3 complex	.	.
cluster_8831	TR662101|c8_g1_i1|m.39063	FADD_BOVIN^FADD_BOVIN^Q:204-692,H:4-151^24.699%ID^E:3.76e-07^RecName: Full=FAS-associated death domain protein;^Eukaryota; Metazoa; Chordata; Craniata; Vertebrata; Euteleostomi; Mammalia; Eutheria; Laurasiatheria; Cetartiodactyla; Ruminantia; Pecora; Bovidae; Bovinae; Bos	Gene.15798::TR662101|c8_g1_i1|m.39063::g.15798::m.15798	135-803[+]	FADD_BOVIN^FADD_BOVIN^Q:24-186,H:4-151^25.767%ID^E:2.05e-08^RecName: Full=FAS-associated death domain protein;^Eukaryota; Metazoa; Chordata; Craniata; Vertebrata; Euteleostomi; Mammalia; Eutheria; Laurasiatheria; Cetartiodactyla; Ruminantia; Pecora; Bovidae; Bovinae; Bos	PF01335.20^DED^Death effector domain^24-106^E:3.5e-16`PF00531.21^Death^Death domain^133-218^E:1.7e-09	ENOG41122TX^Fas (tnfrsf6)-associated via death domain	KEGG:bta:493720`KO:K02373	GO:0031265^cellular_component^CD95 death-inducing signaling complex`GO:0097342^cellular_component^ripoptosome`GO:0089720^molecular_function^caspase binding`GO:0035877^molecular_function^death effector domain binding`GO:0042802^molecular_function^identical protein binding`GO:0032813^molecular_function^tumor necrosis factor receptor superfamily binding`GO:0097202^biological_process^activation of cy…	.
cluster_14693	g55022.t1	FADD_BOVIN^FADD_BOVIN^Q:340-828,H:4-151^24.699%ID^E:4.33e-07^RecName: Full=FAS-associated death domain protein;^Eukaryota; Metazoa; Chordata; Craniata; Vertebrata; Euteleostomi; Mammalia; Eutheria; Laurasiatheria; Cetartiodactyla; Ruminantia; Pecora; Bovidae; Bovinae; Bos	Gene.8015::g55022.t1::g.8015::m.8015	1-939[+]	FADD_BOVIN^FADD_BOVIN^Q:114-276,H:4-151^25.767%ID^E:6.03e-08^RecName: Full=FAS-associated death domain protein;^Eukaryota; Metazoa; Chordata; Craniata; Vertebrata; Euteleostomi; Mammalia; Eutheria; Laurasiatheria; Cetartiodactyla; Ruminantia; Pecora; Bovidae; Bovinae; Bos	PF01335.20^DED^Death effector domain^114-196^E:7e-16`PF00531.21^Death^Death domain^223-308^E:3.4e-09	ENOG41122TX^Fas (tnfrsf6)-associated via death domain	KEGG:bta:493720`KO:K02373	GO:0031265^cellular_component^CD95 death-inducing signaling complex`GO:0097342^cellular_component^ripoptosome`GO:0089720^molecular_function^caspase binding`GO:0035877^molecular_function^death effector domain binding`GO:0042802^molecular_function^identical protein binding`GO:0032813^molecular_function^tumor necrosis factor receptor superfamily binding`GO:0097202^biological_process^activation of cy…	GO:0005515^molecular_function^protein binding`GO:0042981^biological_process^regulation of apoptotic process`GO:0007165^biological_process^signal transduction
cluster_5697	TR462252|c0_g1_i1|m.40889	FAF1_HUMAN^FAF1_HUMAN^Q:963-1982,H:313-646^47.214%ID^E:7.96e-83^RecName: Full=FAS-associated factor 1;^Eukaryota; Metazoa; Chordata; Craniata; Vertebrata; Euteleostomi; Mammalia; Eutheria; Euarchontoglires; Primates; Haplorrhini; Catarrhini; Hominidae; Homo`FAF1_HUMAN^FAF1_HUMAN^Q:222-698,H:7-167^35.928%ID^E:7.2e-16^RecName: Full=FAS-associated factor 1;^Eukaryota; Metazoa; Chordata; Craniata; Ve…	Gene.10293::TR462252|c0_g1_i1|m.40889::g.10293::m.10293	183-1994[+]	FAF1_HUMAN^FAF1_HUMAN^Q:98-600,H:188-646^37.549%ID^E:5.26e-104^RecName: Full=FAS-associated factor 1;^Eukaryota; Metazoa; Chordata; Craniata; Vertebrata; Euteleostomi; Mammalia; Eutheria; Euarchontoglires; Primates; Haplorrhini; Catarrhini; Hominidae; Homo`FAF1_HUMAN^FAF1_HUMAN^Q:14-172,H:7-167^35.928%ID^E:4.46e-16^RecName: Full=FAS-associated factor 1;^Eukaryota; Metazoa; Chordata; Craniata; Ver…	PF14555.5^UBA_4^UBA-like domain^15-49^E:1.1e-06`PF14560.5^Ubiquitin_2^Ubiquitin-like domain^120-168^E:0.86`PF00789.19^UBX^UBX domain^525-601^E:2.1e-09	ENOG410Z9BT^Fas (TNFRSF6) associated factor 1	KEGG:hsa:11124`KO:K20703	GO:0031265^cellular_component^CD95 death-inducing signaling complex`GO:0005829^cellular_component^cytosol`GO:0005635^cellular_component^nuclear envelope`GO:0005634^cellular_component^nucleus`GO:0048471^cellular_component^perinuclear region of cytoplasm`GO:0034098^cellular_component^VCP-NPL4-UFD1 AAA ATPase complex`GO:0031072^molecular_function^heat shock protein binding`GO:0051059^molecular_funct…	GO:0005515^molecular_function^protein binding`GO:0042981^biological_process^regulation of apoptotic process`GO:0007165^biological_process^signal transduction
cluster_23499	g57656.t1	FAF1_MOUSE^FAF1_MOUSE^Q:614-3,H:395-587^28.922%ID^E:2.22e-20^RecName: Full=FAS-associated factor 1;^Eukaryota; Metazoa; Chordata; Craniata; Vertebrata; Euteleostomi; Mammalia; Eutheria; Euarchontoglires; Glires; Rodentia; Myomorpha; Muroidea; Muridae; Murinae; Mus; Mus	Gene.7986::g57656.t1::g.7986::m.7986	3-824[-]	FAF1_MOUSE^FAF1_MOUSE^Q:71-274,H:395-587^28.922%ID^E:2e-20^RecName: Full=FAS-associated factor 1;^Eukaryota; Metazoa; Chordata; Craniata; Vertebrata; Euteleostomi; Mammalia; Eutheria; Euarchontoglires; Glires; Rodentia; Myomorpha; Muroidea; Muridae; Murinae; Mus; Mus	.	ENOG410Z9BT^Fas (TNFRSF6) associated factor 1	KEGG:mmu:14084`KO:K20703	GO:0005737^cellular_component^cytoplasm`GO:0005829^cellular_component^cytosol`GO:0005635^cellular_component^nuclear envelope`GO:0005634^cellular_component^nucleus`GO:0048471^cellular_component^perinuclear region of cytoplasm`GO:0034098^cellular_component^VCP-NPL4-UFD1 AAA ATPase complex`GO:0031072^molecular_function^heat shock protein binding`GO:0051059^molecular_function^NF-kappaB binding`GO:001…	GO:0005515^molecular_function^protein binding
cluster_22743	g52022.t1	FAF1_MOUSE^FAF1_MOUSE^Q:661-1455,H:395-648^30.189%ID^E:5.88e-35^RecName: Full=FAS-associated factor 1;^Eukaryota; Metazoa; Chordata; Craniata; Vertebrata; Euteleostomi; Mammalia; Eutheria; Euarchontoglires; Glires; Rodentia; Myomorpha; Muroidea; Muridae; Murinae; Mus; Mus	Gene.3746::g52022.t1::g.3746::m.3746	1-1461[+]	FAF1_MOUSE^FAF1_MOUSE^Q:221-485,H:395-648^30.189%ID^E:6.47e-35^RecName: Full=FAS-associated factor 1;^Eukaryota; Metazoa; Chordata; Craniata; Vertebrata; Euteleostomi; Mammalia; Eutheria; Euarchontoglires; Glires; Rodentia; Myomorpha; Muroidea; Muridae; Murinae; Mus; Mus	PF00789.19^UBX^UBX domain^406-481^E:4.6e-10	ENOG410Z9BT^Fas (TNFRSF6) associated factor 1	KEGG:mmu:14084`KO:K20703	GO:0005737^cellular_component^cytoplasm`GO:0005829^cellular_component^cytosol`GO:0005635^cellular_component^nuclear envelope`GO:0005634^cellular_component^nucleus`GO:0048471^cellular_component^perinuclear region of cytoplasm`GO:0034098^cellular_component^VCP-NPL4-UFD1 AAA ATPase complex`GO:0031072^molecular_function^heat shock protein binding`GO:0051059^molecular_function^NF-kappaB binding`GO:001…	.
cluster_2740	TR269171|c0_g1_i1|m.17892	FAF2B_XENLA^FAF2B_XENLA^Q:181-1497,H:9-441^46.966%ID^E:5.52e-122^RecName: Full=FAS-associated factor 2-B;^Eukaryota; Metazoa; Chordata; Craniata; Vertebrata; Euteleostomi; Amphibia; Batrachia; Anura; Pipoidea; Pipidae; Xenopodinae; Xenopus; Xenopus	Gene.5134::TR269171|c0_g1_i1|m.17892::g.5134::m.5134	160-1509[+]	FAF2B_XENLA^FAF2B_XENLA^Q:2-446,H:3-441^46.563%ID^E:2.19e-133^RecName: Full=FAS-associated factor 2-B;^Eukaryota; Metazoa; Chordata; Craniata; Vertebrata; Euteleostomi; Amphibia; Batrachia; Anura; Pipoidea; Pipidae; Xenopodinae; Xenopus; Xenopus	PF14555.5^UBA_4^UBA-like domain^14-46^E:6.6e-05	.	KEGG:xla:443943`KO:K18726	GO:0005783^cellular_component^endoplasmic reticulum`GO:0005811^cellular_component^lipid droplet	GO:0005515^molecular_function^protein binding
cluster_7661	TR587329|c7_g1_i2|m.24357	FAIM1_BOVIN^FAIM1_BOVIN^Q:92-604,H:25-197^60.116%ID^E:3.49e-70^RecName: Full=Fas apoptotic inhibitory molecule 1;^Eukaryota; Metazoa; Chordata; Craniata; Vertebrata; Euteleostomi; Mammalia; Eutheria; Laurasiatheria; Cetartiodactyla; Ruminantia; Pecora; Bovidae; Bovinae; Bos	Gene.13752::TR587329|c7_g1_i2|m.24357::g.13752::m.13752	2-637[+]	FAIM1_BOVIN^FAIM1_BOVIN^Q:31-201,H:25-197^60.116%ID^E:1.52e-71^RecName: Full=Fas apoptotic inhibitory molecule 1;^Eukaryota; Metazoa; Chordata; Craniata; Vertebrata; Euteleostomi; Mammalia; Eutheria; Laurasiatheria; Cetartiodactyla; Ruminantia; Pecora; Bovidae; Bovinae; Bos	PF06905.12^FAIM1^Fas apoptotic inhibitory molecule (FAIM1)^31-202^E:1.5e-76	ENOG410XRNP^Fas apoptotic inhibitory molecule	KEGG:bta:616795	GO:0005737^cellular_component^cytoplasm`GO:0006915^biological_process^apoptotic process`GO:0043066^biological_process^negative regulation of apoptotic process	.
cluster_7661	g12921.t1	FAIM1_RAT^FAIM1_RAT^Q:259-504,H:53-135^50%ID^E:2.56e-20^RecName: Full=Fas apoptotic inhibitory molecule 1;^Eukaryota; Metazoa; Chordata; Craniata; Vertebrata; Euteleostomi; Mammalia; Eutheria; Euarchontoglires; Glires; Rodentia; Myomorpha; Muroidea; Muridae; Murinae; Rattus`FAIM1_RAT^FAIM1_RAT^Q:10-117,H:25-60^69.444%ID^E:5.1e-09^RecName: Full=Fas apoptotic inhibitory molecule 1;^Eukaryota; Metaz…	Gene.21858::g12921.t1::g.21858::m.21858	1-588[+]	FAIM1_RAT^FAIM1_RAT^Q:87-168,H:53-135^50%ID^E:2.12e-20^RecName: Full=Fas apoptotic inhibitory molecule 1;^Eukaryota; Metazoa; Chordata; Craniata; Vertebrata; Euteleostomi; Mammalia; Eutheria; Euarchontoglires; Glires; Rodentia; Myomorpha; Muroidea; Muridae; Murinae; Rattus`FAIM1_RAT^FAIM1_RAT^Q:3-39,H:24-60^67.568%ID^E:5.08e-09^RecName: Full=Fas apoptotic inhibitory molecule 1;^Eukaryota; Metazoa…	PF06905.12^FAIM1^Fas apoptotic inhibitory molecule (FAIM1)^4-43^E:1.8e-14`PF06905.12^FAIM1^Fas apoptotic inhibitory molecule (FAIM1)^87-169^E:5.6e-27	ENOG410XRNP^Fas apoptotic inhibitory molecule	KEGG:rno:100362113`KEGG:rno:140930	GO:0005737^cellular_component^cytoplasm`GO:0006915^biological_process^apoptotic process`GO:0007249^biological_process^I-kappaB kinase/NF-kappaB signaling`GO:0043066^biological_process^negative regulation of apoptotic process`GO:0050769^biological_process^positive regulation of neurogenesis	GO:0043066^biological_process^negative regulation of apoptotic process
cluster_7466	TR572552|c8_g1_i1|m.32877	FOXO_DROSE^FOXO_DROSE^Q:373-1104,H:29-277^63.424%ID^E:9.89e-79^RecName: Full=Forkhead box protein O {ECO:0000250|UniProtKB:Q95V55};^Eukaryota; Metazoa; Ecdysozoa; Arthropoda; Hexapoda; Insecta; Pterygota; Neoptera; Holometabola; Diptera; Brachycera; Muscomorpha; Ephydroidea; Drosophilidae; Drosophila; Sophophora	Gene.13431::TR572552|c8_g1_i1|m.32877::g.13431::m.13431	313-2631[+]	FOXO_DROME^FOXO_DROME^Q:21-264,H:30-278^63.424%ID^E:5.88e-88^RecName: Full=Forkhead box protein O {ECO:0000303|PubMed:12893776};^Eukaryota; Metazoa; Ecdysozoa; Arthropoda; Hexapoda; Insecta; Pterygota; Neoptera; Holometabola; Diptera; Brachycera; Muscomorpha; Ephydroidea; Drosophilidae; Drosophila; Sophophora	PF00250.17^Forkhead^Forkhead domain^92-173^E:2.5e-25`PF16676.4^FOXO-TAD^Transactivation domain of FOXO protein family^727-769^E:4.4e-11	COG5025^forkhead box	KEGG:dme:Dmel_CG3143`KO:K09408	GO:0005737^cellular_component^cytoplasm`GO:0005634^cellular_component^nucleus`GO:0031490^molecular_function^chromatin DNA binding`GO:0003677^molecular_function^DNA binding`GO:0043565^molecular_function^sequence-specific DNA binding`GO:0003700^molecular_function^transcription factor activity, sequence-specific DNA binding`GO:0001077^molecular_function^transcriptional activator activity, RNA polyme…	GO:0003700^molecular_function^transcription factor activity, sequence-specific DNA binding`GO:0043565^molecular_function^sequence-specific DNA binding`GO:0006355^biological_process^regulation of transcription, DNA-templated	.	.
cluster_7467	TR572552|c8_g1_i2|m.32878	FOXO_DROSE^FOXO_DROSE^Q:373-732,H:29-144^60.656%ID^E:5.69e-34^RecName: Full=Forkhead box protein O {ECO:0000250|UniProtKB:Q95V55};^Eukaryota; Metazoa; Ecdysozoa; Arthropoda; Hexapoda; Insecta; Pterygota; Neoptera; Holometabola; Diptera; Brachycera; Muscomorpha; Ephydroidea; Drosophilidae; Drosophila; Sophophora	Gene.13432::TR572552|c8_g1_i2|m.32878::g.13432::m.13432	313-753[+]	FOXO_DROSE^FOXO_DROSE^Q:21-140,H:29-144^60.656%ID^E:1.03e-36^RecName: Full=Forkhead box protein O {ECO:0000250|UniProtKB:Q95V55};^Eukaryota; Metazoa; Ecdysozoa; Arthropoda; Hexapoda; Insecta; Pterygota; Neoptera; Holometabola; Diptera; Brachycera; Muscomorpha; Ephydroidea; Drosophilidae; Drosophila; Sophophora	PF00250.17^Forkhead^Forkhead domain^92-139^E:6.2e-12	.	KEGG:dse:Dsec_GM24148`KO:K09408	GO:0005737^cellular_component^cytoplasm`GO:0005634^cellular_component^nucleus`GO:0043565^molecular_function^sequence-specific DNA binding`GO:0003700^molecular_function^transcription factor activity, sequence-specific DNA binding`GO:0007049^biological_process^cell cycle`GO:0030154^biological_process^cell differentiation`GO:0042593^biological_process^glucose homeostasis`GO:0010259^biological_proces…	GO:0003700^molecular_function^transcription factor activity, sequence-specific DNA binding`GO:0043565^molecular_function^sequence-specific DNA binding`GO:0006355^biological_process^regulation of transcription, DNA-templated	.	.
cluster_9538	g26469.t1	GRAC_MOUSE^GRAC_MOUSE^Q:40-294,H:69-151^40%ID^E:3.21e-13^RecName: Full=Granzyme C;^Eukaryota; Metazoa; Chordata; Craniata; Vertebrata; Euteleostomi; Mammalia; Eutheria; Euarchontoglires; Glires; Rodentia; Myomorpha; Muroidea; Muridae; Murinae; Mus; Mus	Gene.10314::g26469.t1::g.10314::m.10314	1-465[+]	GRAC_MOUSE^GRAC_MOUSE^Q:14-98,H:69-151^40%ID^E:5.45e-13^RecName: Full=Granzyme C;^Eukaryota; Metazoa; Chordata; Craniata; Vertebrata; Euteleostomi; Mammalia; Eutheria; Euarchontoglires; Glires; Rodentia; Myomorpha; Muroidea; Muridae; Murinae; Mus; Mus	PF00089.25^Trypsin^Trypsin^10-98^E:4.9e-16	COG5640^protease	KEGG:mmu:14940	GO:0030141^cellular_component^secretory granule`GO:0004252^molecular_function^serine-type endopeptidase activity`GO:0019835^biological_process^cytolysis`GO:0008626^biological_process^granzyme-mediated apoptotic signaling pathway`GO:0006508^biological_process^proteolysis	GO:0043066^biological_process^negative regulation of apoptotic process
cluster_282	g23284.t1	GRAG_MOUSE^GRAG_MOUSE^Q:55-465,H:16-153^34.965%ID^E:5.99e-18^RecName: Full=Granzyme G;^Eukaryota; Metazoa; Chordata; Craniata; Vertebrata; Euteleostomi; Mammalia; Eutheria; Euarchontoglires; Glires; Rodentia; Myomorpha; Muroidea; Muridae; Murinae; Mus; Mus	Gene.26945::g23284.t1::g.26945::m.26945	1-663[+]	GRAG_MOUSE^GRAG_MOUSE^Q:19-155,H:16-153^34.965%ID^E:4.17e-18^RecName: Full=Granzyme G;^Eukaryota; Metazoa; Chordata; Craniata; Vertebrata; Euteleostomi; Mammalia; Eutheria; Euarchontoglires; Glires; Rodentia; Myomorpha; Muroidea; Muridae; Murinae; Mus; Mus	PF00089.25^Trypsin^Trypsin^24-173^E:2e-23	COG5640^protease	KEGG:mmu:14944	GO:0016020^cellular_component^membrane`GO:0030141^cellular_component^secretory granule`GO:0004252^molecular_function^serine-type endopeptidase activity`GO:0019835^biological_process^cytolysis`GO:0006508^biological_process^proteolysis	GO:0004252^molecular_function^serine-type endopeptidase activity`GO:0006508^biological_process^proteolysis
cluster_9422	TR70097|c15_g3_i1|m.38016	GHITM_HUMAN^GHITM_HUMAN^Q:488-1306,H:62-337^62.319%ID^E:5.82e-113^RecName: Full=Growth hormone-inducible transmembrane protein;^Eukaryota; Metazoa; Chordata; Craniata; Vertebrata; Euteleostomi; Mammalia; Eutheria; Euarchontoglires; Primates; Haplorrhini; Catarrhini; Hominidae; Homo	Gene.16793::TR70097|c15_g3_i1|m.38016::g.16793::m.16793	311-1333[+]	GHITM_HUMAN^GHITM_HUMAN^Q:19-340,H:4-345^54.678%ID^E:4.3e-128^RecName: Full=Growth hormone-inducible transmembrane protein;^Eukaryota; Metazoa; Chordata; Craniata; Vertebrata; Euteleostomi; Mammalia; Eutheria; Euarchontoglires; Primates; Haplorrhini; Catarrhini; Hominidae; Homo	PF01027.19^Bax1-I^Inhibitor of apoptosis-promoting Bax1^117-332^E:5.5e-44	ENOG410XPHY^growth hormone inducible transmembrane protein	KEGG:hsa:27069	GO:0070062^cellular_component^extracellular exosome`GO:0016021^cellular_component^integral component of membrane`GO:0005743^cellular_component^mitochondrial inner membrane`GO:0005739^cellular_component^mitochondrion`GO:0006915^biological_process^apoptotic process	GO:0004252^molecular_function^serine-type endopeptidase activity`GO:0006508^biological_process^proteolysis
cluster_16547	g100369.t1	HMD1_CHICK^HMD1_CHICK^Q:390-121,H:115-200^62.222%ID^E:1.15e-31^RecName: Full=Homeobox protein CHOX-CAD;^Eukaryota; Metazoa; Chordata; Craniata; Vertebrata; Euteleostomi; Archelosauria; Archosauria; Dinosauria; Saurischia; Theropoda; Coelurosauria; Aves; Neognathae; Galloanserae; Galliformes; Phasianidae; Phasianinae; Gallus	Gene.4336::g100369.t1::g.4336::m.4336	1-1512[-]	HMD1_CHICK^HMD1_CHICK^Q:356-464,H:95-200^57.273%ID^E:4.1e-32^RecName: Full=Homeobox protein CHOX-CAD;^Eukaryota; Metazoa; Chordata; Craniata; Vertebrata; Euteleostomi; Archelosauria; Archosauria; Dinosauria; Saurischia; Theropoda; Coelurosauria; Aves; Neognathae; Galloanserae; Galliformes; Phasianidae; Phasianinae; Gallus	PF00046.28^Homeobox^Homeobox domain^403-458^E:1.5e-17	ENOG4111W2J^caudal type homeobox	.	GO:0005634^cellular_component^nucleus`GO:0000977^molecular_function^RNA polymerase II regulatory region sequence-specific DNA binding`GO:0003700^molecular_function^transcription factor activity, sequence-specific DNA binding`GO:0009887^biological_process^animal organ morphogenesis`GO:0009948^biological_process^anterior/posterior axis specification`GO:0030154^biological_process^cell differentiatio…	GO:0003677^molecular_function^DNA binding	.	.
cluster_1383	TR182442|c8_g4_i2|m.31087	HOX7P_XENLA^HOX7P_XENLA^Q:1450-1869,H:138-283^70.667%ID^E:6.39e-55^RecName: Full=Homeobox protein XHOX-7.1';^Eukaryota; Metazoa; Chordata; Craniata; Vertebrata; Euteleostomi; Amphibia; Batrachia; Anura; Pipoidea; Pipidae; Xenopodinae; Xenopus; Xenopus	Gene.37037::TR182442|c8_g4_i2|m.31087::g.37037::m.37037	424-1875[+]	HOX7P_XENLA^HOX7P_XENLA^Q:343-482,H:138-283^70.667%ID^E:1.42e-58^RecName: Full=Homeobox protein XHOX-7.1';^Eukaryota; Metazoa; Chordata; Craniata; Vertebrata; Euteleostomi; Amphibia; Batrachia; Anura; Pipoidea; Pipidae; Xenopodinae; Xenopus; Xenopus	PF00046.28^Homeobox^Homeobox domain^364-420^E:3.9e-21	.	.	GO:0005634^cellular_component^nucleus`GO:0043565^molecular_function^sequence-specific DNA binding`GO:0007275^biological_process^multicellular organism development`GO:0006355^biological_process^regulation of transcription, DNA-templated	GO:0003677^molecular_function^DNA binding	.	.
cluster_10920	c112048_f1p1_1010	HXA1_XENLA^HXA1_XENLA^Q:268-444,H:138-196^91.525%ID^E:1.82e-28^RecName: Full=Homeobox protein Hox-A1;^Eukaryota; Metazoa; Chordata; Craniata; Vertebrata; Euteleostomi; Amphibia; Batrachia; Anura; Pipoidea; Pipidae; Xenopodinae; Xenopus; Xenopus	Gene.31730::c112048_f1p1_1010::g.31730::m.31730	1-549[+]	HXA1_XENLA^HXA1_XENLA^Q:77-147,H:125-195^81.69%ID^E:5.48e-35^RecName: Full=Homeobox protein Hox-A1;^Eukaryota; Metazoa; Chordata; Craniata; Vertebrata; Euteleostomi; Amphibia; Batrachia; Anura; Pipoidea; Pipidae; Xenopodinae; Xenopus; Xenopus	PF00046.28^Homeobox^Homeobox domain^89-143^E:2.3e-23	.	.	GO:0005634^cellular_component^nucleus`GO:0043565^molecular_function^sequence-specific DNA binding`GO:0007275^biological_process^multicellular organism development`GO:0006355^biological_process^regulation of transcription, DNA-templated`GO:0006351^biological_process^transcription, DNA-templated	GO:0003677^molecular_function^DNA binding	.	.
cluster_6696	c29978_f1p0_1828	HXA9_MORSA^HXA9_MORSA^Q:1571-1762,H:199-262^59.375%ID^E:7.1e-19^RecName: Full=Homeobox protein Hox-A9;^Eukaryota; Metazoa; Chordata; Craniata; Vertebrata; Euteleostomi; Actinopterygii; Neopterygii; Teleostei; Neoteleostei; Acanthomorphata; Eupercaria; Moronidae; Morone	Gene.23103::c29978_f1p0_1828::g.23103::m.23103	872-1798[+]	HXA9_MORSA^HXA9_MORSA^Q:234-297,H:199-262^59.375%ID^E:1.59e-20^RecName: Full=Homeobox protein Hox-A9;^Eukaryota; Metazoa; Chordata; Craniata; Vertebrata; Euteleostomi; Actinopterygii; Neopterygii; Teleostei; Neoteleostei; Acanthomorphata; Eupercaria; Moronidae; Morone	PF00046.28^Homeobox^Homeobox domain^238-294^E:1.8e-18	.	.	GO:0005634^cellular_component^nucleus`GO:0043565^molecular_function^sequence-specific DNA binding`GO:0007275^biological_process^multicellular organism development`GO:0006355^biological_process^regulation of transcription, DNA-templated`GO:0006351^biological_process^transcription, DNA-templated	GO:0003677^molecular_function^DNA binding	.	.
cluster_19636	g26633.t1	HXB3_XENLA^HXB3_XENLA^Q:1146-985,H:1-54^92.593%ID^E:4.97e-29^RecName: Full=Homeobox protein Hox-B3;^Eukaryota; Metazoa; Chordata; Craniata; Vertebrata; Euteleostomi; Amphibia; Batrachia; Anura; Pipoidea; Pipidae; Xenopodinae; Xenopus; Xenopus	Gene.3409::g26633.t1::g.3409::m.3409	1-1317[-]	HXB3_XENLA^HXB3_XENLA^Q:58-117,H:1-60^88.333%ID^E:3.27e-33^RecName: Full=Homeobox protein Hox-B3;^Eukaryota; Metazoa; Chordata; Craniata; Vertebrata; Euteleostomi; Amphibia; Batrachia; Anura; Pipoidea; Pipidae; Xenopodinae; Xenopus; Xenopus	PF00046.28^Homeobox^Homeobox domain^59-115^E:9.4e-21	.	.	GO:0005634^cellular_component^nucleus`GO:0043565^molecular_function^sequence-specific DNA binding`GO:0007275^biological_process^multicellular organism development`GO:0006355^biological_process^regulation of transcription, DNA-templated`GO:0006351^biological_process^transcription, DNA-templated	GO:0003677^molecular_function^DNA binding	.	.
cluster_12259	c16543_f1p1_2101	HXB5A_TAKRU^HXB5A_TAKRU^Q:1769-2050,H:223-313^71.134%ID^E:2.98e-38^RecName: Full=Homeobox protein Hox-B5a;^Eukaryota; Metazoa; Chordata; Craniata; Vertebrata; Euteleostomi; Actinopterygii; Neopterygii; Teleostei; Neoteleostei; Acanthomorphata; Eupercaria; Tetraodontiformes; Tetradontoidea; Tetraodontidae; Takifugu	Gene.21046::c16543_f1p1_2101::g.21046::m.21046	791-2092[+]	HXB5A_TAKRU^HXB5A_TAKRU^Q:327-420,H:223-313^71.134%ID^E:5.6e-42^RecName: Full=Homeobox protein Hox-B5a;^Eukaryota; Metazoa; Chordata; Craniata; Vertebrata; Euteleostomi; Actinopterygii; Neopterygii; Teleostei; Neoteleostei; Acanthomorphata; Eupercaria; Tetraodontiformes; Tetradontoidea; Tetraodontidae; Takifugu	PF00046.28^Homeobox^Homeobox domain^348-404^E:3e-22	.	KEGG:tru:101072989`KO:K09305	GO:0005634^cellular_component^nucleus`GO:0043565^molecular_function^sequence-specific DNA binding`GO:0003700^molecular_function^transcription factor activity, sequence-specific DNA binding`GO:0007275^biological_process^multicellular organism development`GO:0006351^biological_process^transcription, DNA-templated	GO:0003677^molecular_function^DNA binding	.	.
cluster_3447	g26690.t1	HXB7_RAT^HXB7_RAT^Q:306-82,H:136-212^77.922%ID^E:1.28e-35^RecName: Full=Homeobox protein Hox-B7;^Eukaryota; Metazoa; Chordata; Craniata; Vertebrata; Euteleostomi; Mammalia; Eutheria; Euarchontoglires; Glires; Rodentia; Myomorpha; Muroidea; Muridae; Murinae; Rattus	Gene.21195::g26690.t1::g.21195::m.21195	1-384[-]	HXB7_RAT^HXB7_RAT^Q:27-101,H:136-212^77.922%ID^E:1.3e-35^RecName: Full=Homeobox protein Hox-B7;^Eukaryota; Metazoa; Chordata; Craniata; Vertebrata; Euteleostomi; Mammalia; Eutheria; Euarchontoglires; Glires; Rodentia; Myomorpha; Muroidea; Muridae; Murinae; Rattus	PF00046.28^Homeobox^Homeobox domain^29-85^E:3.1e-22	ENOG410ZTBY^homeobox	KEGG:rno:497985`KO:K09307	GO:0005829^cellular_component^cytosol`GO:0016604^cellular_component^nuclear body`GO:0000978^molecular_function^RNA polymerase II core promoter proximal region sequence-specific DNA binding`GO:0001077^molecular_function^transcriptional activator activity, RNA polymerase II core promoter proximal region sequence-specific binding`GO:0009952^biological_process^anterior/posterior pattern specification…	GO:0003677^molecular_function^DNA binding	.	.
cluster_2067	TR226138|c4_g1_i1|m.27328	HXD4_MOUSE^HXD4_MOUSE^Q:1328-1618,H:117-217^66.346%ID^E:8.3e-37^RecName: Full=Homeobox protein Hox-D4;^Eukaryota; Metazoa; Chordata; Craniata; Vertebrata; Euteleostomi; Mammalia; Eutheria; Euarchontoglires; Glires; Rodentia; Myomorpha; Muroidea; Muridae; Murinae; Mus; Mus	Gene.3986::TR226138|c4_g1_i1|m.27328::g.3986::m.3986	839-1726[+]	HXD4_LAGLA^HXD4_LAGLA^Q:160-260,H:115-219^64.815%ID^E:2.21e-40^RecName: Full=Homeobox protein Hox-D4;^Eukaryota; Metazoa; Chordata; Craniata; Vertebrata; Euteleostomi; Mammalia; Eutheria; Euarchontoglires; Primates; Haplorrhini; Platyrrhini; Atelidae; Atelinae; Lagothrix	PF00046.28^Homeobox^Homeobox domain^196-252^E:2.8e-22	.	.	GO:0005634^cellular_component^nucleus`GO:0043565^molecular_function^sequence-specific DNA binding`GO:0003700^molecular_function^transcription factor activity, sequence-specific DNA binding`GO:0007275^biological_process^multicellular organism development`GO:0006351^biological_process^transcription, DNA-templated	GO:0003677^molecular_function^DNA binding	.	.
cluster_3382	TR308967|c11_g1_i1|m.28200	SHOX_HUMAN^SHOX_HUMAN^Q:1094-1249,H:112-163^96.154%ID^E:1.16e-24^RecName: Full=Short stature homeobox protein;^Eukaryota; Metazoa; Chordata; Craniata; Vertebrata; Euteleostomi; Mammalia; Eutheria; Euarchontoglires; Primates; Haplorrhini; Catarrhini; Hominidae; Homo`SHOX_HUMAN^SHOX_HUMAN^Q:1234-1341,H:177-211^38.889%ID^E:1.16e-24^RecName: Full=Short stature homeobox protein;^Eukaryota; Metazoa; Ch…	Gene.6253::TR308967|c11_g1_i1|m.28200::g.6253::m.6253	674-1474[+]	SHOX_HUMAN^SHOX_HUMAN^Q:1-192,H:1-163^42.929%ID^E:6.28e-29^RecName: Full=Short stature homeobox protein;^Eukaryota; Metazoa; Chordata; Craniata; Vertebrata; Euteleostomi; Mammalia; Eutheria; Euarchontoglires; Primates; Haplorrhini; Catarrhini; Hominidae; Homo	PF00046.28^Homeobox^Homeobox domain^147-191^E:1.4e-14	ENOG410YIJ3^sequence-specific DNA binding	KEGG:hsa:6473`KO:K09331	GO:0043231^cellular_component^intracellular membrane-bounded organelle`GO:0005654^cellular_component^nucleoplasm`GO:0043565^molecular_function^sequence-specific DNA binding`GO:0003700^molecular_function^transcription factor activity, sequence-specific DNA binding`GO:0001228^molecular_function^transcriptional activator activity, RNA polymerase II transcription regulatory region sequence-specific b…	GO:0003677^molecular_function^DNA binding	.	.
cluster_3382	g107889.t1	SHOX_HUMAN^SHOX_HUMAN^Q:421-948,H:112-292^53.03%ID^E:1.91e-50^RecName: Full=Short stature homeobox protein;^Eukaryota; Metazoa; Chordata; Craniata; Vertebrata; Euteleostomi; Mammalia; Eutheria; Euarchontoglires; Primates; Haplorrhini; Catarrhini; Hominidae; Homo	Gene.6874::g107889.t1::g.6874::m.6874	1-951[+]	SHOX_HUMAN^SHOX_HUMAN^Q:1-316,H:1-292^42.553%ID^E:5.63e-56^RecName: Full=Short stature homeobox protein;^Eukaryota; Metazoa; Chordata; Craniata; Vertebrata; Euteleostomi; Mammalia; Eutheria; Euarchontoglires; Primates; Haplorrhini; Catarrhini; Hominidae; Homo	PF00046.28^Homeobox^Homeobox domain^147-203^E:1.5e-24`PF03826.16^OAR^OAR domain^295-312^E:1e-07	ENOG410YIJ3^sequence-specific DNA binding	KEGG:hsa:6473`KO:K09331	GO:0043231^cellular_component^intracellular membrane-bounded organelle`GO:0005654^cellular_component^nucleoplasm`GO:0043565^molecular_function^sequence-specific DNA binding`GO:0003700^molecular_function^transcription factor activity, sequence-specific DNA binding`GO:0001228^molecular_function^transcriptional activator activity, RNA polymerase II transcription regulatory region sequence-specific b…	GO:0003677^molecular_function^DNA binding	.	.
cluster_11585	c136270_f1p2_1099	HSP70_ONCTS^HSP70_ONCTS^Q:1-924,H:324-643^64.174%ID^E:4.29e-136^RecName: Full=Heat shock 70 kDa protein;^Eukaryota; Metazoa; Chordata; Craniata; Vertebrata; Euteleostomi; Actinopterygii; Neopterygii; Teleostei; Protacanthopterygii; Salmoniformes; Salmonidae; Salmoninae; Oncorhynchus	Gene.32585::c136270_f1p2_1099::g.32585::m.32585	1-930[+]	HSP70_ONCTS^HSP70_ONCTS^Q:1-308,H:324-643^64.174%ID^E:2.13e-150^RecName: Full=Heat shock 70 kDa protein;^Eukaryota; Metazoa; Chordata; Craniata; Vertebrata; Euteleostomi; Actinopterygii; Neopterygii; Teleostei; Protacanthopterygii; Salmoniformes; Salmonidae; Salmoninae; Oncorhynchus	PF00012.19^HSP70^Hsp70 protein^1-288^E:2.2e-99	.	.	GO:0005737^cellular_component^cytoplasm`GO:0005634^cellular_component^nucleus`GO:0005524^molecular_function^ATP binding	.
cluster_10642	c10557_f1p0_1004	HSP70_ONCTS^HSP70_ONCTS^Q:3-482,H:471-643^52.601%ID^E:7.45e-54^RecName: Full=Heat shock 70 kDa protein;^Eukaryota; Metazoa; Chordata; Craniata; Vertebrata; Euteleostomi; Actinopterygii; Neopterygii; Teleostei; Protacanthopterygii; Salmoniformes; Salmonidae; Salmoninae; Oncorhynchus	Gene.20166::c10557_f1p0_1004::g.20166::m.20166	3-488[+]	HSP70_ONCTS^HSP70_ONCTS^Q:1-160,H:471-643^53.448%ID^E:3.73e-58^RecName: Full=Heat shock 70 kDa protein;^Eukaryota; Metazoa; Chordata; Craniata; Vertebrata; Euteleostomi; Actinopterygii; Neopterygii; Teleostei; Protacanthopterygii; Salmoniformes; Salmonidae; Salmoninae; Oncorhynchus	PF00012.19^HSP70^Hsp70 protein^1-140^E:4.2e-32	.	.	GO:0005737^cellular_component^cytoplasm`GO:0005634^cellular_component^nucleus`GO:0005524^molecular_function^ATP binding	.
cluster_11716	c72564_f1p8_2535	HSP70_ONCVO^HSP70_ONCVO^Q:1356-946,H:131-267^91.971%ID^E:7.63e-69^RecName: Full=Heat shock 70 kDa protein;^Eukaryota; Metazoa; Ecdysozoa; Nematoda; Chromadorea; Spirurida; Filarioidea; Onchocercidae; Onchocerca`HSP70_ONCVO^HSP70_ONCVO^Q:509-339,H:265-321^66.667%ID^E:1.34e-15^RecName: Full=Heat shock 70 kDa protein;^Eukaryota; Metazoa; Ecdysozoa; Nematoda; Chromadorea; Spirurida; Filarioidea; Onch…	Gene.28594::c72564_f1p8_2535::g.28594::m.28594	99-479[-]	HSP7C_ORYLA^HSP7C_ORYLA^Q:1-103,H:516-618^73.786%ID^E:2.21e-47^RecName: Full=Heat shock cognate 71 kDa protein;^Eukaryota; Metazoa; Chordata; Craniata; Vertebrata; Euteleostomi; Actinopterygii; Neopterygii; Teleostei; Neoteleostei; Acanthomorphata; Ovalentaria; Atherinomorphae; Beloniformes; Adrianichthyidae; Oryziinae; Oryzias	PF00012.19^HSP70^Hsp70 protein^1-95^E:6.6e-10	.	KEGG:ola:100049425`KO:K03283	GO:0005524^molecular_function^ATP binding	.
cluster_11716	c72564_f1p8_2535	HSP70_ONCVO^HSP70_ONCVO^Q:1356-946,H:131-267^91.971%ID^E:7.63e-69^RecName: Full=Heat shock 70 kDa protein;^Eukaryota; Metazoa; Ecdysozoa; Nematoda; Chromadorea; Spirurida; Filarioidea; Onchocercidae; Onchocerca`HSP70_ONCVO^HSP70_ONCVO^Q:509-339,H:265-321^66.667%ID^E:1.34e-15^RecName: Full=Heat shock 70 kDa protein;^Eukaryota; Metazoa; Ecdysozoa; Nematoda; Chromadorea; Spirurida; Filarioidea; Onch…	Gene.28593::c72564_f1p8_2535::g.28593::m.28593	856-1275[-]	HSP70_ONCVO^HSP70_ONCVO^Q:1-110,H:158-267^92.727%ID^E:2.5e-70^RecName: Full=Heat shock 70 kDa protein;^Eukaryota; Metazoa; Ecdysozoa; Nematoda; Chromadorea; Spirurida; Filarioidea; Onchocercidae; Onchocerca	PF00012.19^HSP70^Hsp70 protein^1-108^E:2.9e-44	.	.	GO:0005524^molecular_function^ATP binding	.
cluster_11716	c36410_f1p4_2104	HSP7C_RAT^HSP7C_RAT^Q:855-1943,H:250-612^86.226%ID^E:0^RecName: Full=Heat shock cognate 71 kDa protein;^Eukaryota; Metazoa; Chordata; Craniata; Vertebrata; Euteleostomi; Mammalia; Eutheria; Euarchontoglires; Glires; Rodentia; Myomorpha; Muroidea; Muridae; Murinae; Rattus`HSP7C_RAT^HSP7C_RAT^Q:55-966,H:1-279^73.529%ID^E:3.35e-143^RecName: Full=Heat shock cognate 71 kDa protein;^Eukaryota; Metazoa;…	Gene.24184::c36410_f1p4_2104::g.24184::m.24184	1-672[+]	HSP7C_SAGOE^HSP7C_SAGOE^Q:19-203,H:1-187^86.096%ID^E:5.79e-113^RecName: Full=Heat shock cognate 71 kDa protein;^Eukaryota; Metazoa; Chordata; Craniata; Vertebrata; Euteleostomi; Mammalia; Eutheria; Euarchontoglires; Primates; Haplorrhini; Platyrrhini; Cebidae; Callitrichinae; Saguinus	PF00012.19^HSP70^Hsp70 protein^22-205^E:6.3e-92	.	.	GO:0042470^cellular_component^melanosome`GO:0005730^cellular_component^nucleolus`GO:0005886^cellular_component^plasma membrane`GO:0005681^cellular_component^spliceosomal complex`GO:0005524^molecular_function^ATP binding`GO:0006397^biological_process^mRNA processing`GO:0006355^biological_process^regulation of transcription, DNA-templated`GO:0008380^biological_process^RNA splicing`GO:0006351^biolog…	.
cluster_11716	c36410_f1p4_2104	HSP7C_RAT^HSP7C_RAT^Q:855-1943,H:250-612^86.226%ID^E:0^RecName: Full=Heat shock cognate 71 kDa protein;^Eukaryota; Metazoa; Chordata; Craniata; Vertebrata; Euteleostomi; Mammalia; Eutheria; Euarchontoglires; Glires; Rodentia; Myomorpha; Muroidea; Muridae; Murinae; Rattus`HSP7C_RAT^HSP7C_RAT^Q:55-966,H:1-279^73.529%ID^E:3.35e-143^RecName: Full=Heat shock cognate 71 kDa protein;^Eukaryota; Metazoa;…	Gene.24183::c36410_f1p4_2104::g.24183::m.24183	1308-2039[+]	HSP70_ONCTS^HSP70_ONCTS^Q:1-243,H:403-644^77.366%ID^E:1.2e-132^RecName: Full=Heat shock 70 kDa protein;^Eukaryota; Metazoa; Chordata; Craniata; Vertebrata; Euteleostomi; Actinopterygii; Neopterygii; Teleostei; Protacanthopterygii; Salmoniformes; Salmonidae; Salmoninae; Oncorhynchus	PF00012.19^HSP70^Hsp70 protein^1-212^E:2e-64	.	.	GO:0005737^cellular_component^cytoplasm`GO:0005634^cellular_component^nucleus`GO:0005524^molecular_function^ATP binding	.
cluster_6124	g6316.t1	HSP90_BRUPA^HSP90_BRUPA^Q:325-741,H:170-309^67.857%ID^E:5.89e-34^RecName: Full=Heat shock protein 90;^Eukaryota; Metazoa; Ecdysozoa; Nematoda; Chromadorea; Spirurida; Filarioidea; Onchocercidae; Brugia	Gene.19430::g6316.t1::g.19430::m.19430	1-846[+]	HSP83_DROSI^HSP83_DROSI^Q:100-247,H:159-312^66.883%ID^E:2e-47^RecName: Full=Heat shock protein 83;^Eukaryota; Metazoa; Ecdysozoa; Arthropoda; Hexapoda; Insecta; Pterygota; Neoptera; Holometabola; Diptera; Brachycera; Muscomorpha; Ephydroidea; Drosophilidae; Drosophila; Sophophora	PF00183.17^HSP90^Hsp90 protein^125-247^E:3.6e-36	.	.	GO:0005737^cellular_component^cytoplasm`GO:0005524^molecular_function^ATP binding`GO:0051082^molecular_function^unfolded protein binding`GO:0006457^biological_process^protein folding`GO:0006950^biological_process^response to stress	.
cluster_18448	g17303.t1	HTRA2_MOUSE^HTRA2_MOUSE^Q:696-4,H:240-458^51.082%ID^E:4.57e-74^RecName: Full=Serine protease HTRA2, mitochondrial;^Eukaryota; Metazoa; Chordata; Craniata; Vertebrata; Euteleostomi; Mammalia; Eutheria; Euarchontoglires; Glires; Rodentia; Myomorpha; Muroidea; Muridae; Murinae; Mus; Mus	Gene.14598::g17303.t1::g.14598::m.14598	1-705[-]	HTRA2_MOUSE^HTRA2_MOUSE^Q:4-234,H:240-458^51.082%ID^E:3.08e-74^RecName: Full=Serine protease HTRA2, mitochondrial;^Eukaryota; Metazoa; Chordata; Craniata; Vertebrata; Euteleostomi; Mammalia; Eutheria; Euarchontoglires; Glires; Rodentia; Myomorpha; Muroidea; Muridae; Murinae; Mus; Mus	PF13365.5^Trypsin_2^Trypsin-like peptidase domain^2-84^E:2.3e-13`PF00089.25^Trypsin^Trypsin^13-91^E:6.4e-07`PF13180.5^PDZ_2^PDZ domain^156-225^E:2.2e-10`PF00595.23^PDZ^PDZ domain (Also known as DHR or GLGF)^163-200^E:6.7e-10	COG0265^Serine protease	KEGG:mmu:64704`KO:K08669	GO:0035631^cellular_component^CD40 receptor complex`GO:0000785^cellular_component^chromatin`GO:0009898^cellular_component^cytoplasmic side of plasma membrane`GO:0005856^cellular_component^cytoskeleton`GO:0005829^cellular_component^cytosol`GO:0016020^cellular_component^membrane`GO:0005758^cellular_component^mitochondrial intermembrane space`GO:0031966^cellular_component^mitochondrial membrane`GO:0…	GO:0005524^molecular_function^ATP binding`GO:0051082^molecular_function^unfolded protein binding`GO:0006457^biological_process^protein folding`GO:0006950^biological_process^response to stress
cluster_16686	g101607.t1	IF4E_XENLA^IF4E_XENLA^Q:471-115,H:10-129^64.167%ID^E:1.23e-54^RecName: Full=Eukaryotic translation initiation factor 4E;^Eukaryota; Metazoa; Chordata; Craniata; Vertebrata; Euteleostomi; Amphibia; Batrachia; Anura; Pipoidea; Pipidae; Xenopodinae; Xenopus; Xenopus	Gene.6236::g101607.t1::g.6236::m.6236	1-651[-]	IF4E_XENLA^IF4E_XENLA^Q:59-179,H:8-129^63.115%ID^E:1.5e-54^RecName: Full=Eukaryotic translation initiation factor 4E;^Eukaryota; Metazoa; Chordata; Craniata; Vertebrata; Euteleostomi; Amphibia; Batrachia; Anura; Pipoidea; Pipidae; Xenopodinae; Xenopus; Xenopus	PF01652.17^IF4E^Eukaryotic initiation factor 4E^84-180^E:4.9e-34	.	.	GO:0016281^cellular_component^eukaryotic translation initiation factor 4F complex`GO:0005845^cellular_component^mRNA cap binding complex`GO:0043234^cellular_component^protein complex`GO:0003743^molecular_function^translation initiation factor activity`GO:0006417^biological_process^regulation of translation	GO:0003723^molecular_function^RNA binding`GO:0003743^molecular_function^translation initiation factor activity`GO:0006413^biological_process^translational initiation`GO:0005737^cellular_component^cytoplasm	.	.
cluster_19471	TR398632|c10_g1_i3|m.6685	IF4E2_MOUSE^IF4E2_MOUSE^Q:104-730,H:20-227^67.299%ID^E:7.71e-105^RecName: Full=Eukaryotic translation initiation factor 4E type 2;^Eukaryota; Metazoa; Chordata; Craniata; Vertebrata; Euteleostomi; Mammalia; Eutheria; Euarchontoglires; Glires; Rodentia; Myomorpha; Muroidea; Muridae; Murinae; Mus; Mus	Gene.35555::TR398632|c10_g1_i3|m.6685::g.35555::m.35555	2-754[+]	IF4E2_MOUSE^IF4E2_MOUSE^Q:35-243,H:20-227^67.299%ID^E:7.13e-106^RecName: Full=Eukaryotic translation initiation factor 4E type 2;^Eukaryota; Metazoa; Chordata; Craniata; Vertebrata; Euteleostomi; Mammalia; Eutheria; Euarchontoglires; Glires; Rodentia; Myomorpha; Muroidea; Muridae; Murinae; Mus; Mus	PF01652.17^IF4E^Eukaryotic initiation factor 4E^73-230^E:5.3e-58	COG5053^eukaryotic translation initiation factor	KEGG:mmu:26987`KO:K03259	GO:0005737^cellular_component^cytoplasm`GO:0005845^cellular_component^mRNA cap binding complex`GO:0003723^molecular_function^RNA binding`GO:0003743^molecular_function^translation initiation factor activity`GO:0031625^molecular_function^ubiquitin protein ligase binding`GO:0001701^biological_process^in utero embryonic development`GO:0017148^biological_process^negative regulation of translation	GO:0003723^molecular_function^RNA binding`GO:0003743^molecular_function^translation initiation factor activity`GO:0006413^biological_process^translational initiation`GO:0005737^cellular_component^cytoplasm	.	.
cluster_19471	g25401.t1	IF4E2_MOUSE^IF4E2_MOUSE^Q:109-333,H:49-125^66.234%ID^E:3.38e-34^RecName: Full=Eukaryotic translation initiation factor 4E type 2;^Eukaryota; Metazoa; Chordata; Craniata; Vertebrata; Euteleostomi; Mammalia; Eutheria; Euarchontoglires; Glires; Rodentia; Myomorpha; Muroidea; Muridae; Murinae; Mus; Mus	Gene.13691::g25401.t1::g.13691::m.13691	1-423[+]	IF4E2_MOUSE^IF4E2_MOUSE^Q:37-111,H:49-125^66.234%ID^E:1.72e-34^RecName: Full=Eukaryotic translation initiation factor 4E type 2;^Eukaryota; Metazoa; Chordata; Craniata; Vertebrata; Euteleostomi; Mammalia; Eutheria; Euarchontoglires; Glires; Rodentia; Myomorpha; Muroidea; Muridae; Murinae; Mus; Mus	PF01652.17^IF4E^Eukaryotic initiation factor 4E^43-111^E:1.5e-22	COG5053^eukaryotic translation initiation factor	KEGG:mmu:26987`KO:K03259	GO:0005737^cellular_component^cytoplasm`GO:0005845^cellular_component^mRNA cap binding complex`GO:0003723^molecular_function^RNA binding`GO:0003743^molecular_function^translation initiation factor activity`GO:0031625^molecular_function^ubiquitin protein ligase binding`GO:0001701^biological_process^in utero embryonic development`GO:0017148^biological_process^negative regulation of translation	GO:0003723^molecular_function^RNA binding`GO:0003743^molecular_function^translation initiation factor activity`GO:0006413^biological_process^translational initiation`GO:0005737^cellular_component^cytoplasm	.	.
cluster_14451	c142346_f1p4_985	IF4E3_MOUSE^IF4E3_MOUSE^Q:163-717,H:18-202^53.514%ID^E:5.5e-68^RecName: Full=Eukaryotic translation initiation factor 4E type 3;^Eukaryota; Metazoa; Chordata; Craniata; Vertebrata; Euteleostomi; Mammalia; Eutheria; Euarchontoglires; Glires; Rodentia; Myomorpha; Muroidea; Muridae; Murinae; Mus; Mus	Gene.37117::c142346_f1p4_985::g.37117::m.37117	1-735[+]	IF4E3_MOUSE^IF4E3_MOUSE^Q:55-239,H:18-202^53.514%ID^E:3.92e-69^RecName: Full=Eukaryotic translation initiation factor 4E type 3;^Eukaryota; Metazoa; Chordata; Craniata; Vertebrata; Euteleostomi; Mammalia; Eutheria; Euarchontoglires; Glires; Rodentia; Myomorpha; Muroidea; Muridae; Murinae; Mus; Mus	PF01652.17^IF4E^Eukaryotic initiation factor 4E^68-218^E:5e-39	COG5053^eukaryotic translation initiation factor	KEGG:mmu:66892	GO:0005737^cellular_component^cytoplasm`GO:0005845^cellular_component^mRNA cap binding complex`GO:0003743^molecular_function^translation initiation factor activity`GO:0006417^biological_process^regulation of translation	GO:0003723^molecular_function^RNA binding`GO:0003743^molecular_function^translation initiation factor activity`GO:0006413^biological_process^translational initiation`GO:0005737^cellular_component^cytoplasm	.	.
cluster_13948	g3221.t1	IF4B_HUMAN^IF4B_HUMAN^Q:1905-1360,H:14-200^38.974%ID^E:3.93e-22^RecName: Full=Eukaryotic translation initiation factor 4B;^Eukaryota; Metazoa; Chordata; Craniata; Vertebrata; Euteleostomi; Mammalia; Eutheria; Euarchontoglires; Primates; Haplorrhini; Catarrhini; Hominidae; Homo`IF4B_HUMAN^IF4B_HUMAN^Q:777-313,H:333-489^34.756%ID^E:6.8e-10^RecName: Full=Eukaryotic translation initiation factor 4B;^…	Gene.16176::g3221.t1::g.16176::m.16176	1-2358[-]	IF4B_MOUSE^IF4B_MOUSE^Q:152-682,H:14-489^34.229%ID^E:8.55e-45^RecName: Full=Eukaryotic translation initiation factor 4B;^Eukaryota; Metazoa; Chordata; Craniata; Vertebrata; Euteleostomi; Mammalia; Eutheria; Euarchontoglires; Glires; Rodentia; Myomorpha; Muroidea; Muridae; Murinae; Mus; Mus	PF00076.21^RRM_1^RNA recognition motif. (a.k.a. RRM, RBD, or RNP domain)^237-304^E:1.2e-12	ENOG4111NS2^eukaryotic translation initiation factor 4b	KEGG:mmu:75705`KO:K03258	GO:0030425^cellular_component^dendrite`GO:0016281^cellular_component^eukaryotic translation initiation factor 4F complex`GO:0043025^cellular_component^neuronal cell body`GO:0005844^cellular_component^polysome`GO:0043024^molecular_function^ribosomal small subunit binding`GO:0003723^molecular_function^RNA binding`GO:0033592^molecular_function^RNA strand annealing activity`GO:0034057^molecular_funct…	GO:0003676^molecular_function^nucleic acid binding	.	.
cluster_10776	g57185.t1	IRF1_BOVIN^IRF1_BOVIN^Q:867-208,H:3-211^35.586%ID^E:2.99e-30^RecName: Full=Interferon regulatory factor 1;^Eukaryota; Metazoa; Chordata; Craniata; Vertebrata; Euteleostomi; Mammalia; Eutheria; Laurasiatheria; Cetartiodactyla; Ruminantia; Pecora; Bovidae; Bovinae; Bos	Gene.1539::g57185.t1::g.1539::m.1539	1-1146[-]	IRF1_BOVIN^IRF1_BOVIN^Q:94-313,H:3-211^35.586%ID^E:1.92e-31^RecName: Full=Interferon regulatory factor 1;^Eukaryota; Metazoa; Chordata; Craniata; Vertebrata; Euteleostomi; Mammalia; Eutheria; Laurasiatheria; Cetartiodactyla; Ruminantia; Pecora; Bovidae; Bovinae; Bos	PF00605.16^IRF^Interferon regulatory factor transcription factor^98-202^E:2.7e-35	ENOG4111HM7^regulation of CD8-positive, alpha-beta T cell proliferation	KEGG:bta:789216`KO:K09444	GO:0005737^cellular_component^cytoplasm`GO:0005634^cellular_component^nucleus`GO:0000975^molecular_function^regulatory region DNA binding`GO:0003700^molecular_function^transcription factor activity, sequence-specific DNA binding`GO:0006915^biological_process^apoptotic process`GO:0007050^biological_process^cell cycle arrest`GO:0051607^biological_process^defense response to virus`GO:0060333^biologi…	GO:0000975^molecular_function^regulatory region DNA binding	.	.
cluster_10776	c108588_f1p0_894	IRF1_MOUSE^IRF1_MOUSE^Q:102-458,H:3-121^47.107%ID^E:1.45e-30^RecName: Full=Interferon regulatory factor 1;^Eukaryota; Metazoa; Chordata; Craniata; Vertebrata; Euteleostomi; Mammalia; Eutheria; Euarchontoglires; Glires; Rodentia; Myomorpha; Muroidea; Muridae; Murinae; Mus; Mus	Gene.31550::c108588_f1p0_894::g.31550::m.31550	66-791[+]	IRF1_CHICK^IRF1_CHICK^Q:13-165,H:3-158^39.873%ID^E:1.08e-32^RecName: Full=Interferon regulatory factor 1;^Eukaryota; Metazoa; Chordata; Craniata; Vertebrata; Euteleostomi; Archelosauria; Archosauria; Dinosauria; Saurischia; Theropoda; Coelurosauria; Aves; Neognathae; Galloanserae; Galliformes; Phasianidae; Phasianinae; Gallus	PF00605.16^IRF^Interferon regulatory factor transcription factor^17-121^E:1e-35	ENOG4111HM7^regulation of CD8-positive, alpha-beta T cell proliferation	KEGG:gga:396384`KO:K09444	GO:0005737^cellular_component^cytoplasm`GO:0000790^cellular_component^nuclear chromatin`GO:0000978^molecular_function^RNA polymerase II core promoter proximal region sequence-specific DNA binding`GO:0001077^molecular_function^transcriptional activator activity, RNA polymerase II core promoter proximal region sequence-specific binding`GO:0006915^biological_process^apoptotic process`GO:0043374^biol…	GO:0000975^molecular_function^regulatory region DNA binding	.	.
cluster_10776	c126563_f1p0_955	IRF1_CHICK^IRF1_CHICK^Q:207-542,H:3-114^49.123%ID^E:3.16e-30^RecName: Full=Interferon regulatory factor 1;^Eukaryota; Metazoa; Chordata; Craniata; Vertebrata; Euteleostomi; Archelosauria; Archosauria; Dinosauria; Saurischia; Theropoda; Coelurosauria; Aves; Neognathae; Galloanserae; Galliformes; Phasianidae; Phasianinae; Gallus	Gene.32317::c126563_f1p0_955::g.32317::m.32317	171-851[+]	IRF1_CHICK^IRF1_CHICK^Q:13-222,H:3-217^33.79%ID^E:8.91e-33^RecName: Full=Interferon regulatory factor 1;^Eukaryota; Metazoa; Chordata; Craniata; Vertebrata; Euteleostomi; Archelosauria; Archosauria; Dinosauria; Saurischia; Theropoda; Coelurosauria; Aves; Neognathae; Galloanserae; Galliformes; Phasianidae; Phasianinae; Gallus	PF00605.16^IRF^Interferon regulatory factor transcription factor^17-121^E:8.7e-36	ENOG4111HM7^regulation of CD8-positive, alpha-beta T cell proliferation	KEGG:gga:396384`KO:K09444	GO:0005737^cellular_component^cytoplasm`GO:0000790^cellular_component^nuclear chromatin`GO:0000978^molecular_function^RNA polymerase II core promoter proximal region sequence-specific DNA binding`GO:0001077^molecular_function^transcriptional activator activity, RNA polymerase II core promoter proximal region sequence-specific binding`GO:0006915^biological_process^apoptotic process`GO:0043374^biol…	GO:0000975^molecular_function^regulatory region DNA binding	.	.
cluster_16415	g67745.t1	IRF2_HUMAN^IRF2_HUMAN^Q:2478-2140,H:2-111^48.246%ID^E:3.45e-28^RecName: Full=Interferon regulatory factor 2;^Eukaryota; Metazoa; Chordata; Craniata; Vertebrata; Euteleostomi; Mammalia; Eutheria; Euarchontoglires; Primates; Haplorrhini; Catarrhini; Hominidae; Homo	Gene.21737::g67745.t1::g.21737::m.21737	1-2865[-]	IRF2_MOUSE^IRF2_MOUSE^Q:130-242,H:2-111^48.246%ID^E:2.45e-28^RecName: Full=Interferon regulatory factor 2;^Eukaryota; Metazoa; Chordata; Craniata; Vertebrata; Euteleostomi; Mammalia; Eutheria; Euarchontoglires; Glires; Rodentia; Myomorpha; Muroidea; Muridae; Murinae; Mus; Mus	PF00605.16^IRF^Interferon regulatory factor transcription factor^135-242^E:1.4e-31	ENOG411152R^interferon regulatory factor 2	KEGG:mmu:16363`KO:K10153	GO:0005829^cellular_component^cytosol`GO:0005925^cellular_component^focal adhesion`GO:0005654^cellular_component^nucleoplasm`GO:0003677^molecular_function^DNA binding`GO:0000977^molecular_function^RNA polymerase II regulatory region sequence-specific DNA binding`GO:0003700^molecular_function^transcription factor activity, sequence-specific DNA binding`GO:0001228^molecular_function^transcriptional…	GO:0000975^molecular_function^regulatory region DNA binding	.	.
cluster_27955	g91774.t1	IRF2_CHICK^IRF2_CHICK^Q:345-13,H:1-112^50%ID^E:5.64e-33^RecName: Full=Interferon regulatory factor 2;^Eukaryota; Metazoa; Chordata; Craniata; Vertebrata; Euteleostomi; Archelosauria; Archosauria; Dinosauria; Saurischia; Theropoda; Coelurosauria; Aves; Neognathae; Galloanserae; Galliformes; Phasianidae; Phasianinae; Gallus	Gene.23248::g91774.t1::g.23248::m.23248	1-345[-]	IRF2_CHICK^IRF2_CHICK^Q:1-111,H:1-112^50%ID^E:4.37e-33^RecName: Full=Interferon regulatory factor 2;^Eukaryota; Metazoa; Chordata; Craniata; Vertebrata; Euteleostomi; Archelosauria; Archosauria; Dinosauria; Saurischia; Theropoda; Coelurosauria; Aves; Neognathae; Galloanserae; Galliformes; Phasianidae; Phasianinae; Gallus	PF00605.16^IRF^Interferon regulatory factor transcription factor^7-110^E:3.1e-35	ENOG411152R^interferon regulatory factor 2	KEGG:gga:396115`KO:K10153	GO:0005829^cellular_component^cytosol`GO:0005925^cellular_component^focal adhesion`GO:0005654^cellular_component^nucleoplasm`GO:0000977^molecular_function^RNA polymerase II regulatory region sequence-specific DNA binding`GO:0001228^molecular_function^transcriptional activator activity, RNA polymerase II transcription regulatory region sequence-specific binding`GO:0008283^biological_process^cell p…	GO:0000975^molecular_function^regulatory region DNA binding	.	.
cluster_418	TR123434|c3_g14_i3|m.12097	JADE1_XENLA^JADE1_XENLA^Q:486-2105,H:31-561^50.995%ID^E:1.67e-178^RecName: Full=Protein Jade-1;^Eukaryota; Metazoa; Chordata; Craniata; Vertebrata; Euteleostomi; Amphibia; Batrachia; Anura; Pipoidea; Pipidae; Xenopodinae; Xenopus; Xenopus	Gene.1341::TR123434|c3_g14_i3|m.12097::g.1341::m.1341	321-3686[+]	JADE1_XENLA^JADE1_XENLA^Q:56-595,H:31-561^51.899%ID^E:0^RecName: Full=Protein Jade-1;^Eukaryota; Metazoa; Chordata; Craniata; Vertebrata; Euteleostomi; Amphibia; Batrachia; Anura; Pipoidea; Pipidae; Xenopodinae; Xenopus; Xenopus	PF10513.8^EPL1^Enhancer of polycomb-like^73-208^E:1.1e-06`PF00628.28^PHD^PHD-finger^233-278^E:1.9e-10`PF13831.5^PHD_2^PHD-finger^245-278^E:2.8e-12`PF13832.5^zf-HC5HC2H_2^PHD-zinc-finger like domain^286-398^E:6.5e-30`PF13771.5^zf-HC5HC2H^PHD-like zinc-binding domain^307-399^E:8.2e-25	.	KEGG:xla:443866`KO:K11347	GO:0005737^cellular_component^cytoplasm`GO:0005634^cellular_component^nucleus`GO:0046872^molecular_function^metal ion binding`GO:0006915^biological_process^apoptotic process`GO:0006355^biological_process^regulation of transcription, DNA-templated`GO:0006351^biological_process^transcription, DNA-templated	GO:0004252^molecular_function^serine-type endopeptidase activity`GO:0006508^biological_process^proteolysis`GO:0005515^molecular_function^protein binding
cluster_12921	c33503_f3p3_1816	JNK_DROME^JNK_DROME^Q:377-1465,H:1-363^82.92%ID^E:0^RecName: Full=Stress-activated protein kinase JNK;^Eukaryota; Metazoa; Ecdysozoa; Arthropoda; Hexapoda; Insecta; Pterygota; Neoptera; Holometabola; Diptera; Brachycera; Muscomorpha; Ephydroidea; Drosophilidae; Drosophila; Sophophora	Gene.23717::c33503_f3p3_1816::g.23717::m.23717	257-1582[+]	JNK_DROME^JNK_DROME^Q:41-403,H:1-363^82.92%ID^E:0^RecName: Full=Stress-activated protein kinase JNK;^Eukaryota; Metazoa; Ecdysozoa; Arthropoda; Hexapoda; Insecta; Pterygota; Neoptera; Holometabola; Diptera; Brachycera; Muscomorpha; Ephydroidea; Drosophilidae; Drosophila; Sophophora	PF00069.24^Pkinase^Protein kinase domain^64-360^E:3e-62`PF07714.16^Pkinase_Tyr^Protein tyrosine kinase^67-277^E:2e-27	ENOG410XSHI^JUN kinase activity	KEGG:dme:Dmel_CG5680`KO:K04440	GO:0030424^cellular_component^axon`GO:0005737^cellular_component^cytoplasm`GO:0030425^cellular_component^dendrite`GO:0005634^cellular_component^nucleus`GO:0005524^molecular_function^ATP binding`GO:0004705^molecular_function^JUN kinase activity`GO:0004672^molecular_function^protein kinase activity`GO:0004674^molecular_function^protein serine/threonine kinase activity`GO:0019731^biological_process^…	.
cluster_12921	g40438.t1	JNK_DROME^JNK_DROME^Q:522-118,H:229-363^75.556%ID^E:3.45e-67^RecName: Full=Stress-activated protein kinase JNK;^Eukaryota; Metazoa; Ecdysozoa; Arthropoda; Hexapoda; Insecta; Pterygota; Neoptera; Holometabola; Diptera; Brachycera; Muscomorpha; Ephydroidea; Drosophilidae; Drosophila; Sophophora	Gene.20393::g40438.t1::g.20393::m.20393	1-828[-]	JNK_DROME^JNK_DROME^Q:103-237,H:229-363^75.556%ID^E:3.46e-67^RecName: Full=Stress-activated protein kinase JNK;^Eukaryota; Metazoa; Ecdysozoa; Arthropoda; Hexapoda; Insecta; Pterygota; Neoptera; Holometabola; Diptera; Brachycera; Muscomorpha; Ephydroidea; Drosophilidae; Drosophila; Sophophora	.	ENOG410XSHI^JUN kinase activity	KEGG:dme:Dmel_CG5680`KO:K04440	GO:0030424^cellular_component^axon`GO:0005737^cellular_component^cytoplasm`GO:0030425^cellular_component^dendrite`GO:0005634^cellular_component^nucleus`GO:0005524^molecular_function^ATP binding`GO:0004705^molecular_function^JUN kinase activity`GO:0004672^molecular_function^protein kinase activity`GO:0004674^molecular_function^protein serine/threonine kinase activity`GO:0019731^biological_process^…	GO:0004672^molecular_function^protein kinase activity`GO:0005524^molecular_function^ATP binding`GO:0006468^biological_process^protein phosphorylation
cluster_14944	c148997_f2p1_1325	JUN_CHICK^JUN_CHICK^Q:100-1029,H:1-314^45.161%ID^E:1.58e-63^RecName: Full=Transcription factor AP-1;^Eukaryota; Metazoa; Chordata; Craniata; Vertebrata; Euteleostomi; Archelosauria; Archosauria; Dinosauria; Saurischia; Theropoda; Coelurosauria; Aves; Neognathae; Galloanserae; Galliformes; Phasianidae; Phasianinae; Gallus	Gene.33038::c148997_f2p1_1325::g.33038::m.33038	112-1026[+]	JUN_CHICK^JUN_CHICK^Q:1-298,H:5-306^45.897%ID^E:4.76e-77^RecName: Full=Transcription factor AP-1;^Eukaryota; Metazoa; Chordata; Craniata; Vertebrata; Euteleostomi; Archelosauria; Archosauria; Dinosauria; Saurischia; Theropoda; Coelurosauria; Aves; Neognathae; Galloanserae; Galliformes; Phasianidae; Phasianinae; Gallus	PF03957.12^Jun^Jun-like transcription factor^1-216^E:5.4e-41`PF03131.16^bZIP_Maf^bZIP Maf transcription factor^223-279^E:7.5e-07`PF00170.20^bZIP_1^bZIP transcription factor^225-287^E:3.3e-15`PF07716.14^bZIP_2^Basic region leucine zipper^231-272^E:1.1e-09	ENOG410XRWH^proto-oncogene	KEGG:gga:424673`KO:K04448	GO:0000790^cellular_component^nuclear chromatin`GO:0005634^cellular_component^nucleus`GO:0005667^cellular_component^transcription factor complex`GO:0000978^molecular_function^RNA polymerase II core promoter proximal region sequence-specific DNA binding`GO:0000981^molecular_function^RNA polymerase II transcription factor activity, sequence-specific DNA binding`GO:0003713^molecular_function^transcr…	.
cluster_10546	c10165_f2p10_2810	JUN_CHICK^JUN_CHICK^Q:212-1141,H:1-314^45.455%ID^E:3.15e-61^RecName: Full=Transcription factor AP-1;^Eukaryota; Metazoa; Chordata; Craniata; Vertebrata; Euteleostomi; Archelosauria; Archosauria; Dinosauria; Saurischia; Theropoda; Coelurosauria; Aves; Neognathae; Galloanserae; Galliformes; Phasianidae; Phasianinae; Gallus	Gene.20104::c10165_f2p10_2810::g.20104::m.20104	224-1138[+]	JUN_CHICK^JUN_CHICK^Q:1-298,H:5-306^46.201%ID^E:2.29e-78^RecName: Full=Transcription factor AP-1;^Eukaryota; Metazoa; Chordata; Craniata; Vertebrata; Euteleostomi; Archelosauria; Archosauria; Dinosauria; Saurischia; Theropoda; Coelurosauria; Aves; Neognathae; Galloanserae; Galliformes; Phasianidae; Phasianinae; Gallus	PF03957.12^Jun^Jun-like transcription factor^1-216^E:5.4e-41`PF03131.16^bZIP_Maf^bZIP Maf transcription factor^223-279^E:3.5e-06`PF00170.20^bZIP_1^bZIP transcription factor^225-287^E:5e-15`PF07716.14^bZIP_2^Basic region leucine zipper^231-272^E:2.9e-08	ENOG410XRWH^proto-oncogene	KEGG:gga:424673`KO:K04448	GO:0000790^cellular_component^nuclear chromatin`GO:0005634^cellular_component^nucleus`GO:0005667^cellular_component^transcription factor complex`GO:0000978^molecular_function^RNA polymerase II core promoter proximal region sequence-specific DNA binding`GO:0000981^molecular_function^RNA polymerase II transcription factor activity, sequence-specific DNA binding`GO:0003713^molecular_function^transcr…	GO:0003677^molecular_function^DNA binding`GO:0006355^biological_process^regulation of transcription, DNA-templated`GO:0005634^cellular_component^nucleus`GO:0003700^molecular_function^transcription factor activity, sequence-specific DNA binding
cluster_9235	TR687433|c4_g3_i1|m.13414	JUN_MOUSE^JUN_MOUSE^Q:1263-1568,H:4-119^60.345%ID^E:5.72e-28^RecName: Full=Transcription factor AP-1;^Eukaryota; Metazoa; Chordata; Craniata; Vertebrata; Euteleostomi; Mammalia; Eutheria; Euarchontoglires; Glires; Rodentia; Myomorpha; Muroidea; Muridae; Murinae; Mus; Mus	Gene.16477::TR687433|c4_g3_i1|m.13414::g.16477::m.16477	1266-1568[+]	JUN_MOUSE^JUN_MOUSE^Q:1-101,H:5-119^60%ID^E:1.57e-31^RecName: Full=Transcription factor AP-1;^Eukaryota; Metazoa; Chordata; Craniata; Vertebrata; Euteleostomi; Mammalia; Eutheria; Euarchontoglires; Glires; Rodentia; Myomorpha; Muroidea; Muridae; Murinae; Mus; Mus	PF03957.12^Jun^Jun-like transcription factor^1-101^E:2.5e-34	ENOG410XRWH^proto-oncogene	KEGG:mmu:16476`KO:K04448	GO:0005829^cellular_component^cytosol`GO:0000790^cellular_component^nuclear chromatin`GO:0005719^cellular_component^nuclear euchromatin`GO:0005654^cellular_component^nucleoplasm`GO:0005634^cellular_component^nucleus`GO:0035976^cellular_component^transcription factor AP-1 complex`GO:0005667^cellular_component^transcription factor complex`GO:0017053^cellular_component^transcriptional repressor comp…	GO:0003677^molecular_function^DNA binding`GO:0006355^biological_process^regulation of transcription, DNA-templated`GO:0005634^cellular_component^nucleus`GO:0003700^molecular_function^transcription factor activity, sequence-specific DNA binding
cluster_3037	TR289120|c7_g1_i3|m.30513	LBP_HUMAN^LBP_HUMAN^Q:483-1820,H:29-475^23.368%ID^E:4.79e-26^RecName: Full=Lipopolysaccharide-binding protein;^Eukaryota; Metazoa; Chordata; Craniata; Vertebrata; Euteleostomi; Mammalia; Eutheria; Euarchontoglires; Primates; Haplorrhini; Catarrhini; Hominidae; Homo	Gene.5655::TR289120|c7_g1_i3|m.30513::g.5655::m.5655	351-1841[+]	LBP_HUMAN^LBP_HUMAN^Q:45-490,H:29-475^23.368%ID^E:8.29e-27^RecName: Full=Lipopolysaccharide-binding protein;^Eukaryota; Metazoa; Chordata; Craniata; Vertebrata; Euteleostomi; Mammalia; Eutheria; Euarchontoglires; Primates; Haplorrhini; Catarrhini; Hominidae; Homo	PF01273.24^LBP_BPI_CETP^LBP / BPI / CETP family, N-terminal domain^54-216^E:4e-10`PF02886.16^LBP_BPI_CETP_C^LBP / BPI / CETP family, C-terminal domain^253-492^E:5.5e-31	ENOG410Z88E^BPI fold containing family B, member	KEGG:hsa:3929`KO:K05399	GO:0009986^cellular_component^cell surface`GO:0070062^cellular_component^extracellular exosome`GO:0005576^cellular_component^extracellular region`GO:0005615^cellular_component^extracellular space`GO:0016020^cellular_component^membrane`GO:0071723^molecular_function^lipopeptide binding`GO:0001530^molecular_function^lipopolysaccharide binding`GO:0070891^molecular_function^lipoteichoic acid binding`G…	.
cluster_8447	TR637743|c3_g1_i11|m.7345	LBP_HUMAN^LBP_HUMAN^Q:120-1403,H:44-478^22.197%ID^E:1.78e-15^RecName: Full=Lipopolysaccharide-binding protein;^Eukaryota; Metazoa; Chordata; Craniata; Vertebrata; Euteleostomi; Mammalia; Eutheria; Euarchontoglires; Primates; Haplorrhini; Catarrhini; Hominidae; Homo	Gene.15118::TR637743|c3_g1_i11|m.7345::g.15118::m.15118	3-1409[+]	LBP_HUMAN^LBP_HUMAN^Q:40-467,H:44-478^22.907%ID^E:2.75e-20^RecName: Full=Lipopolysaccharide-binding protein;^Eukaryota; Metazoa; Chordata; Craniata; Vertebrata; Euteleostomi; Mammalia; Eutheria; Euarchontoglires; Primates; Haplorrhini; Catarrhini; Hominidae; Homo	PF01273.24^LBP_BPI_CETP^LBP / BPI / CETP family, N-terminal domain^40-191^E:5.1e-10`PF02886.16^LBP_BPI_CETP_C^LBP / BPI / CETP family, C-terminal domain^236-467^E:1.2e-30	ENOG410Z88E^BPI fold containing family B, member	KEGG:hsa:3929`KO:K05399	GO:0009986^cellular_component^cell surface`GO:0070062^cellular_component^extracellular exosome`GO:0005576^cellular_component^extracellular region`GO:0005615^cellular_component^extracellular space`GO:0016020^cellular_component^membrane`GO:0071723^molecular_function^lipopeptide binding`GO:0001530^molecular_function^lipopolysaccharide binding`GO:0070891^molecular_function^lipoteichoic acid binding`G…	GO:0008289^molecular_function^lipid binding
cluster_3037	c23214_f1p3_3064	LBP_HUMAN^LBP_HUMAN^Q:413-1750,H:29-475^22.947%ID^E:3.49e-25^RecName: Full=Lipopolysaccharide-binding protein;^Eukaryota; Metazoa; Chordata; Craniata; Vertebrata; Euteleostomi; Mammalia; Eutheria; Euarchontoglires; Primates; Haplorrhini; Catarrhini; Hominidae; Homo	Gene.22125::c23214_f1p3_3064::g.22125::m.22125	296-1771[+]	LBP_HUMAN^LBP_HUMAN^Q:40-485,H:29-475^22.947%ID^E:5.52e-26^RecName: Full=Lipopolysaccharide-binding protein;^Eukaryota; Metazoa; Chordata; Craniata; Vertebrata; Euteleostomi; Mammalia; Eutheria; Euarchontoglires; Primates; Haplorrhini; Catarrhini; Hominidae; Homo	PF01273.24^LBP_BPI_CETP^LBP / BPI / CETP family, N-terminal domain^51-211^E:2.9e-09`PF02886.16^LBP_BPI_CETP_C^LBP / BPI / CETP family, C-terminal domain^248-487^E:5.4e-31	ENOG410Z88E^BPI fold containing family B, member	KEGG:hsa:3929`KO:K05399	GO:0009986^cellular_component^cell surface`GO:0070062^cellular_component^extracellular exosome`GO:0005576^cellular_component^extracellular region`GO:0005615^cellular_component^extracellular space`GO:0016020^cellular_component^membrane`GO:0071723^molecular_function^lipopeptide binding`GO:0001530^molecular_function^lipopolysaccharide binding`GO:0070891^molecular_function^lipoteichoic acid binding`G…	GO:0008289^molecular_function^lipid binding
cluster_24166	g63008.t1	LBP_HUMAN^LBP_HUMAN^Q:873-172,H:114-375^23.019%ID^E:1.78e-10^RecName: Full=Lipopolysaccharide-binding protein;^Eukaryota; Metazoa; Chordata; Craniata; Vertebrata; Euteleostomi; Mammalia; Eutheria; Euarchontoglires; Primates; Haplorrhini; Catarrhini; Hominidae; Homo	Gene.5943::g63008.t1::g.5943::m.5943	1-921[-]	LBP_HUMAN^LBP_HUMAN^Q:17-250,H:114-375^23.019%ID^E:2.64e-10^RecName: Full=Lipopolysaccharide-binding protein;^Eukaryota; Metazoa; Chordata; Craniata; Vertebrata; Euteleostomi; Mammalia; Eutheria; Euarchontoglires; Primates; Haplorrhini; Catarrhini; Hominidae; Homo	PF02886.16^LBP_BPI_CETP_C^LBP / BPI / CETP family, C-terminal domain^145-206^E:6.4e-06	ENOG410Z88E^BPI fold containing family B, member	KEGG:hsa:3929`KO:K05399	GO:0009986^cellular_component^cell surface`GO:0070062^cellular_component^extracellular exosome`GO:0005576^cellular_component^extracellular region`GO:0005615^cellular_component^extracellular space`GO:0016020^cellular_component^membrane`GO:0071723^molecular_function^lipopeptide binding`GO:0001530^molecular_function^lipopolysaccharide binding`GO:0070891^molecular_function^lipoteichoic acid binding`G…	GO:0008289^molecular_function^lipid binding
cluster_24168	g63010.t1	LBP_HUMAN^LBP_HUMAN^Q:1002-316,H:148-375^21.941%ID^E:2.37e-06^RecName: Full=Lipopolysaccharide-binding protein;^Eukaryota; Metazoa; Chordata; Craniata; Vertebrata; Euteleostomi; Mammalia; Eutheria; Euarchontoglires; Primates; Haplorrhini; Catarrhini; Hominidae; Homo	Gene.13538::g63010.t1::g.13538::m.13538	1-1128[-]	LBP_HUMAN^LBP_HUMAN^Q:43-292,H:148-400^23.019%ID^E:1.43e-06^RecName: Full=Lipopolysaccharide-binding protein;^Eukaryota; Metazoa; Chordata; Craniata; Vertebrata; Euteleostomi; Mammalia; Eutheria; Euarchontoglires; Primates; Haplorrhini; Catarrhini; Hominidae; Homo	PF02886.16^LBP_BPI_CETP_C^LBP / BPI / CETP family, C-terminal domain^145-370^E:1.4e-20	ENOG410Z88E^BPI fold containing family B, member	KEGG:hsa:3929`KO:K05399	GO:0009986^cellular_component^cell surface`GO:0070062^cellular_component^extracellular exosome`GO:0005576^cellular_component^extracellular region`GO:0005615^cellular_component^extracellular space`GO:0016020^cellular_component^membrane`GO:0071723^molecular_function^lipopeptide binding`GO:0001530^molecular_function^lipopolysaccharide binding`GO:0070891^molecular_function^lipoteichoic acid binding`G…	GO:0008289^molecular_function^lipid binding
cluster_3037	g40444.t1	LBP_BOVIN^LBP_BOVIN^Q:900-22,H:184-475^22.476%ID^E:1.68e-13^RecName: Full=Lipopolysaccharide-binding protein;^Eukaryota; Metazoa; Chordata; Craniata; Vertebrata; Euteleostomi; Mammalia; Eutheria; Laurasiatheria; Cetartiodactyla; Ruminantia; Pecora; Bovidae; Bovinae; Bos	Gene.16713::g40444.t1::g.16713::m.16713	1-1290[-]	LBP_BOVIN^LBP_BOVIN^Q:131-423,H:184-475^22.476%ID^E:1.46e-13^RecName: Full=Lipopolysaccharide-binding protein;^Eukaryota; Metazoa; Chordata; Craniata; Vertebrata; Euteleostomi; Mammalia; Eutheria; Laurasiatheria; Cetartiodactyla; Ruminantia; Pecora; Bovidae; Bovinae; Bos	PF02886.16^LBP_BPI_CETP_C^LBP / BPI / CETP family, C-terminal domain^186-425^E:3.8e-31	ENOG410Z88E^BPI fold containing family B, member	KEGG:bta:512242`KO:K05399	GO:0005615^cellular_component^extracellular space`GO:0016020^cellular_component^membrane`GO:0001530^molecular_function^lipopolysaccharide binding`GO:0006953^biological_process^acute-phase response`GO:0071222^biological_process^cellular response to lipopolysaccharide`GO:0050829^biological_process^defense response to Gram-negative bacterium`GO:0045087^biological_process^innate immune response`GO:00…	GO:0008289^molecular_function^lipid binding
cluster_11842	c142857_f1p5_1127	LFG1_HUMAN^LFG1_HUMAN^Q:178-1023,H:92-370^40.559%ID^E:2.1e-62^RecName: Full=Protein lifeguard 1;^Eukaryota; Metazoa; Chordata; Craniata; Vertebrata; Euteleostomi; Mammalia; Eutheria; Euarchontoglires; Primates; Haplorrhini; Catarrhini; Hominidae; Homo	Gene.33009::c142857_f1p5_1127::g.33009::m.33009	124-1026[+]	LFG1_HUMAN^LFG1_HUMAN^Q:19-300,H:92-370^40.559%ID^E:1.05e-63^RecName: Full=Protein lifeguard 1;^Eukaryota; Metazoa; Chordata; Craniata; Vertebrata; Euteleostomi; Mammalia; Eutheria; Euarchontoglires; Primates; Haplorrhini; Catarrhini; Hominidae; Homo	PF01027.19^Bax1-I^Inhibitor of apoptosis-promoting Bax1^83-295^E:1.6e-31	COG0670^Membrane	KEGG:hsa:2907`KO:K06890	GO:0005783^cellular_component^endoplasmic reticulum`GO:0005794^cellular_component^Golgi apparatus`GO:0016021^cellular_component^integral component of membrane`GO:0044325^molecular_function^ion channel binding`GO:0032469^biological_process^endoplasmic reticulum calcium ion homeostasis`GO:1902236^biological_process^negative regulation of endoplasmic reticulum stress-induced intrinsic apoptotic sign…	GO:0008289^molecular_function^lipid binding
cluster_14889	c57103_f2p2_1866	LFG2_BOVIN^LFG2_BOVIN^Q:117-827,H:77-316^43.568%ID^E:6.33e-50^RecName: Full=Protein lifeguard 2;^Eukaryota; Metazoa; Chordata; Craniata; Vertebrata; Euteleostomi; Mammalia; Eutheria; Laurasiatheria; Cetartiodactyla; Ruminantia; Pecora; Bovidae; Bovinae; Bos	Gene.26737::c57103_f2p2_1866::g.26737::m.26737	105-833[+]	LFG1_HUMAN^LFG1_HUMAN^Q:20-241,H:151-371^44.144%ID^E:1.23e-61^RecName: Full=Protein lifeguard 1;^Eukaryota; Metazoa; Chordata; Craniata; Vertebrata; Euteleostomi; Mammalia; Eutheria; Euarchontoglires; Primates; Haplorrhini; Catarrhini; Hominidae; Homo	PF01027.19^Bax1-I^Inhibitor of apoptosis-promoting Bax1^29-235^E:1.7e-42	COG0670^Membrane	KEGG:hsa:2907`KO:K06890	GO:0005783^cellular_component^endoplasmic reticulum`GO:0005794^cellular_component^Golgi apparatus`GO:0016021^cellular_component^integral component of membrane`GO:0044325^molecular_function^ion channel binding`GO:0032469^biological_process^endoplasmic reticulum calcium ion homeostasis`GO:1902236^biological_process^negative regulation of endoplasmic reticulum stress-induced intrinsic apoptotic sign…	.
cluster_14368	TR189933|c7_g2_i7|m.16269	LFG4_MOUSE^LFG4_MOUSE^Q:3920-4627,H:3-237^50.424%ID^E:4.1e-63^RecName: Full=Protein lifeguard 4;^Eukaryota; Metazoa; Chordata; Craniata; Vertebrata; Euteleostomi; Mammalia; Eutheria; Euarchontoglires; Glires; Rodentia; Myomorpha; Muroidea; Muridae; Murinae; Mus; Mus	Gene.36456::TR189933|c7_g2_i7|m.16269::g.36456::m.36456	3896-4630[+]	LFG4_MOUSE^LFG4_MOUSE^Q:9-244,H:3-237^50.424%ID^E:2.53e-77^RecName: Full=Protein lifeguard 4;^Eukaryota; Metazoa; Chordata; Craniata; Vertebrata; Euteleostomi; Mammalia; Eutheria; Euarchontoglires; Glires; Rodentia; Myomorpha; Muroidea; Muridae; Murinae; Mus; Mus	PF01027.19^Bax1-I^Inhibitor of apoptosis-promoting Bax1^40-238^E:4.5e-53	COG0670^Membrane	KEGG:mmu:68212`KO:K06890	GO:0005794^cellular_component^Golgi apparatus`GO:0000139^cellular_component^Golgi membrane`GO:0005795^cellular_component^Golgi stack`GO:0016021^cellular_component^integral component of membrane`GO:0006915^biological_process^apoptotic process`GO:0043066^biological_process^negative regulation of apoptotic process`GO:0050848^biological_process^regulation of calcium-mediated signaling	.
cluster_14368	TR189933|c7_g2_i7|m.16269	LFG4_MOUSE^LFG4_MOUSE^Q:3920-4627,H:3-237^50.424%ID^E:4.1e-63^RecName: Full=Protein lifeguard 4;^Eukaryota; Metazoa; Chordata; Craniata; Vertebrata; Euteleostomi; Mammalia; Eutheria; Euarchontoglires; Glires; Rodentia; Myomorpha; Muroidea; Muridae; Murinae; Mus; Mus	Gene.36455::TR189933|c7_g2_i7|m.16269::g.36455::m.36455	911-3142[-]	.	.	.	.	.	.
cluster_11169	g19991.t1	LITAF_CHICK^LITAF_CHICK^Q:343-600,H:64-148^53.488%ID^E:4.5e-16^RecName: Full=Lipopolysaccharide-induced tumor necrosis factor-alpha factor homolog;^Eukaryota; Metazoa; Chordata; Craniata; Vertebrata; Euteleostomi; Archelosauria; Archosauria; Dinosauria; Saurischia; Theropoda; Coelurosauria; Aves; Neognathae; Galloanserae; Galliformes; Phasianidae; Phasianinae; Gallus	Gene.25924::g19991.t1::g.25924::m.25924	1-603[+]	LITAF_CHICK^LITAF_CHICK^Q:55-200,H:2-148^43.624%ID^E:1.21e-25^RecName: Full=Lipopolysaccharide-induced tumor necrosis factor-alpha factor homolog;^Eukaryota; Metazoa; Chordata; Craniata; Vertebrata; Euteleostomi; Archelosauria; Archosauria; Dinosauria; Saurischia; Theropoda; Coelurosauria; Aves; Neognathae; Galloanserae; Galliformes; Phasianidae; Phasianinae; Gallus	PF10601.8^zf-LITAF-like^LITAF-like zinc ribbon domain^131-197^E:7.2e-25`PF01396.18^zf-C4_Topoisom^Topoisomerase DNA binding C4 zinc finger^134-143^E:2.3	ENOG41122PJ^lipopolysaccharide-induced TNF factor	KEGG:gga:374125`KO:K19363	GO:0098559^cellular_component^cytoplasmic side of early endosome membrane`GO:0098560^cellular_component^cytoplasmic side of late endosome membrane`GO:0098574^cellular_component^cytoplasmic side of lysosomal membrane`GO:0009898^cellular_component^cytoplasmic side of plasma membrane`GO:0005765^cellular_component^lysosomal membrane`GO:0005125^molecular_function^cytokine activity`GO:0008270^molecular…	.
cluster_11169	c121888_f1p1_1085	LITAF_CHICK^LITAF_CHICK^Q:642-899,H:64-148^53.488%ID^E:6.09e-15^RecName: Full=Lipopolysaccharide-induced tumor necrosis factor-alpha factor homolog;^Eukaryota; Metazoa; Chordata; Craniata; Vertebrata; Euteleostomi; Archelosauria; Archosauria; Dinosauria; Saurischia; Theropoda; Coelurosauria; Aves; Neognathae; Galloanserae; Galliformes; Phasianidae; Phasianinae; Gallus	Gene.32053::c121888_f1p1_1085::g.32053::m.32053	351-902[+]	LITAF_CHICK^LITAF_CHICK^Q:77-183,H:43-148^49.533%ID^E:3.9e-28^RecName: Full=Lipopolysaccharide-induced tumor necrosis factor-alpha factor homolog;^Eukaryota; Metazoa; Chordata; Craniata; Vertebrata; Euteleostomi; Archelosauria; Archosauria; Dinosauria; Saurischia; Theropoda; Coelurosauria; Aves; Neognathae; Galloanserae; Galliformes; Phasianidae; Phasianinae; Gallus	PF10601.8^zf-LITAF-like^LITAF-like zinc ribbon domain^114-180^E:6e-25`PF01396.18^zf-C4_Topoisom^Topoisomerase DNA binding C4 zinc finger^117-126^E:2.1	ENOG41122PJ^lipopolysaccharide-induced TNF factor	KEGG:gga:374125`KO:K19363	GO:0098559^cellular_component^cytoplasmic side of early endosome membrane`GO:0098560^cellular_component^cytoplasmic side of late endosome membrane`GO:0098574^cellular_component^cytoplasmic side of lysosomal membrane`GO:0009898^cellular_component^cytoplasmic side of plasma membrane`GO:0005765^cellular_component^lysosomal membrane`GO:0005125^molecular_function^cytokine activity`GO:0008270^molecular…	GO:0003677^molecular_function^DNA binding`GO:0003916^molecular_function^DNA topoisomerase activity`GO:0006265^biological_process^DNA topological change`GO:0005694^cellular_component^chromosome
cluster_11169	c135220_f1p0_1243	LITAF_CHICK^LITAF_CHICK^Q:710-967,H:64-148^53.488%ID^E:1.02e-14^RecName: Full=Lipopolysaccharide-induced tumor necrosis factor-alpha factor homolog;^Eukaryota; Metazoa; Chordata; Craniata; Vertebrata; Euteleostomi; Archelosauria; Archosauria; Dinosauria; Saurischia; Theropoda; Coelurosauria; Aves; Neognathae; Galloanserae; Galliformes; Phasianidae; Phasianinae; Gallus	Gene.32526::c135220_f1p0_1243::g.32526::m.32526	440-970[+]	LITAF_CHICK^LITAF_CHICK^Q:13-176,H:4-148^43.03%ID^E:2.29e-28^RecName: Full=Lipopolysaccharide-induced tumor necrosis factor-alpha factor homolog;^Eukaryota; Metazoa; Chordata; Craniata; Vertebrata; Euteleostomi; Archelosauria; Archosauria; Dinosauria; Saurischia; Theropoda; Coelurosauria; Aves; Neognathae; Galloanserae; Galliformes; Phasianidae; Phasianinae; Gallus	PF10601.8^zf-LITAF-like^LITAF-like zinc ribbon domain^107-173^E:5.5e-25`PF01396.18^zf-C4_Topoisom^Topoisomerase DNA binding C4 zinc finger^110-119^E:2	ENOG41122PJ^lipopolysaccharide-induced TNF factor	KEGG:gga:374125`KO:K19363	GO:0098559^cellular_component^cytoplasmic side of early endosome membrane`GO:0098560^cellular_component^cytoplasmic side of late endosome membrane`GO:0098574^cellular_component^cytoplasmic side of lysosomal membrane`GO:0009898^cellular_component^cytoplasmic side of plasma membrane`GO:0005765^cellular_component^lysosomal membrane`GO:0005125^molecular_function^cytokine activity`GO:0008270^molecular…	GO:0003677^molecular_function^DNA binding`GO:0003916^molecular_function^DNA topoisomerase activity`GO:0006265^biological_process^DNA topological change`GO:0005694^cellular_component^chromosome
cluster_13296	g103659.t1	LITAF_DANRE^LITAF_DANRE^Q:223-573,H:46-163^42.373%ID^E:2.69e-24^RecName: Full=Lipopolysaccharide-induced tumor necrosis factor-alpha factor homolog;^Eukaryota; Metazoa; Chordata; Craniata; Vertebrata; Euteleostomi; Actinopterygii; Neopterygii; Teleostei; Ostariophysi; Cypriniformes; Cyprinidae; Danio	Gene.13578::g103659.t1::g.13578::m.13578	1-579[+]	LITAF_DANRE^LITAF_DANRE^Q:86-191,H:58-163^44.34%ID^E:3.59e-24^RecName: Full=Lipopolysaccharide-induced tumor necrosis factor-alpha factor homolog;^Eukaryota; Metazoa; Chordata; Craniata; Vertebrata; Euteleostomi; Actinopterygii; Neopterygii; Teleostei; Ostariophysi; Cypriniformes; Cyprinidae; Danio	PF10601.8^zf-LITAF-like^LITAF-like zinc ribbon domain^120-188^E:5.5e-24	ENOG41122PJ^lipopolysaccharide-induced TNF factor	KEGG:dre:431731`KO:K19363	GO:0098559^cellular_component^cytoplasmic side of early endosome membrane`GO:0098560^cellular_component^cytoplasmic side of late endosome membrane`GO:0098574^cellular_component^cytoplasmic side of lysosomal membrane`GO:0009898^cellular_component^cytoplasmic side of plasma membrane`GO:0008270^molecular_function^zinc ion binding`GO:0006355^biological_process^regulation of transcription, DNA-templat…	GO:0003677^molecular_function^DNA binding`GO:0003916^molecular_function^DNA topoisomerase activity`GO:0006265^biological_process^DNA topological change`GO:0005694^cellular_component^chromosome
cluster_2622	g44274.t1	MADD_HUMAN^MADD_HUMAN^Q:1263-112,H:3-404^59.553%ID^E:1.23e-161^RecName: Full=MAP kinase-activating death domain protein;^Eukaryota; Metazoa; Chordata; Craniata; Vertebrata; Euteleostomi; Mammalia; Eutheria; Euarchontoglires; Primates; Haplorrhini; Catarrhini; Hominidae; Homo	Gene.24380::g44274.t1::g.24380::m.24380	1-1275[-]	MADD_HUMAN^MADD_HUMAN^Q:5-388,H:3-404^59.553%ID^E:6.6e-162^RecName: Full=MAP kinase-activating death domain protein;^Eukaryota; Metazoa; Chordata; Craniata; Vertebrata; Euteleostomi; Mammalia; Eutheria; Euarchontoglires; Primates; Haplorrhini; Catarrhini; Hominidae; Homo	PF03456.17^uDENN^uDENN domain^35-100^E:2.7e-17`PF02141.20^DENN^DENN (AEX-3) domain^160-386^E:5.3e-33	ENOG410XP23^map-kinase activating death domain	KEGG:hsa:8567	GO:0005737^cellular_component^cytoplasm`GO:0005829^cellular_component^cytosol`GO:0016021^cellular_component^integral component of membrane`GO:0005886^cellular_component^plasma membrane`GO:0005123^molecular_function^death receptor binding`GO:0030295^molecular_function^protein kinase activator activity`GO:0017112^molecular_function^Rab guanyl-nucleotide exchange factor activity`GO:0000187^biologica…	.
cluster_2622	TR262350|c0_g1_i4|m.18907	MADD_HUMAN^MADD_HUMAN^Q:270-2201,H:4-671^59.342%ID^E:0^RecName: Full=MAP kinase-activating death domain protein;^Eukaryota; Metazoa; Chordata; Craniata; Vertebrata; Euteleostomi; Mammalia; Eutheria; Euarchontoglires; Primates; Haplorrhini; Catarrhini; Hominidae; Homo`MADD_HUMAN^MADD_HUMAN^Q:2874-4871,H:897-1576^41.152%ID^E:2.61e-148^RecName: Full=MAP kinase-activating death domain protein;^Eukary…	Gene.4908::TR262350|c0_g1_i4|m.18907::g.4908::m.4908	255-4895[+]	MADD_HUMAN^MADD_HUMAN^Q:6-1539,H:4-1576^45.399%ID^E:0^RecName: Full=MAP kinase-activating death domain protein;^Eukaryota; Metazoa; Chordata; Craniata; Vertebrata; Euteleostomi; Mammalia; Eutheria; Euarchontoglires; Primates; Haplorrhini; Catarrhini; Hominidae; Homo	PF03456.17^uDENN^uDENN domain^35-100^E:1.5e-16`PF02141.20^DENN^DENN (AEX-3) domain^160-386^E:8.9e-33	ENOG410XP23^map-kinase activating death domain	KEGG:hsa:8567	GO:0005737^cellular_component^cytoplasm`GO:0005829^cellular_component^cytosol`GO:0016021^cellular_component^integral component of membrane`GO:0005886^cellular_component^plasma membrane`GO:0005123^molecular_function^death receptor binding`GO:0030295^molecular_function^protein kinase activator activity`GO:0017112^molecular_function^Rab guanyl-nucleotide exchange factor activity`GO:0000187^biologica…	.
cluster_2622	g44273.t1	MADD_MOUSE^MADD_MOUSE^Q:2013-40,H:896-1564^41.821%ID^E:3.12e-151^RecName: Full=MAP kinase-activating death domain protein;^Eukaryota; Metazoa; Chordata; Craniata; Vertebrata; Euteleostomi; Mammalia; Eutheria; Euarchontoglires; Glires; Rodentia; Myomorpha; Muroidea; Muridae; Murinae; Mus; Mus`MADD_MOUSE^MADD_MOUSE^Q:4011-3283,H:422-670^58.635%ID^E:5.93e-67^RecName: Full=MAP kinase-activating death…	Gene.9885::g44273.t1::g.9885::m.9885	1-4134[-]	MADD_RAT^MADD_RAT^Q:700-1372,H:867-1530^41.292%ID^E:1.55e-159^RecName: Full=MAP kinase-activating death domain protein;^Eukaryota; Metazoa; Chordata; Craniata; Vertebrata; Euteleostomi; Mammalia; Eutheria; Euarchontoglires; Glires; Rodentia; Myomorpha; Muroidea; Muridae; Murinae; Rattus`MADD_RAT^MADD_RAT^Q:15-284,H:394-670^57.143%ID^E:5.31e-75^RecName: Full=MAP kinase-activating death domain prot…	.	ENOG410XP23^map-kinase activating death domain	KEGG:rno:94193	GO:0005829^cellular_component^cytosol`GO:0016021^cellular_component^integral component of membrane`GO:0005634^cellular_component^nucleus`GO:0045202^cellular_component^synapse`GO:0008021^cellular_component^synaptic vesicle`GO:0017112^molecular_function^Rab guanyl-nucleotide exchange factor activity`GO:0000187^biological_process^activation of MAPK activity`GO:0097194^biological_process^execution ph…	.
cluster_29142	isotig09493|m.18976	MCL1_RAT^MCL1_RAT^Q:298-705,H:175-309^26.087%ID^E:2.28e-06^RecName: Full=Induced myeloid leukemia cell differentiation protein Mcl-1 homolog;^Eukaryota; Metazoa; Chordata; Craniata; Vertebrata; Euteleostomi; Mammalia; Eutheria; Euarchontoglires; Glires; Rodentia; Myomorpha; Muroidea; Muridae; Murinae; Rattus	Gene.18948::isotig09493|m.18976::g.18948::m.18948	100-768[+]	MCL1_RAT^MCL1_RAT^Q:67-214,H:175-323^26.316%ID^E:1.38e-08^RecName: Full=Induced myeloid leukemia cell differentiation protein Mcl-1 homolog;^Eukaryota; Metazoa; Chordata; Craniata; Vertebrata; Euteleostomi; Mammalia; Eutheria; Euarchontoglires; Glires; Rodentia; Myomorpha; Muroidea; Muridae; Murinae; Rattus	PF00452.18^Bcl-2^Apoptosis regulator proteins, Bcl-2 family^92-185^E:4.3e-13	.	KEGG:rno:60430`KO:K02539	GO:0005829^cellular_component^cytosol`GO:0016021^cellular_component^integral component of membrane`GO:0016020^cellular_component^membrane`GO:0005741^cellular_component^mitochondrial outer membrane`GO:0005654^cellular_component^nucleoplasm`GO:0051400^molecular_function^BH domain binding`GO:0046983^molecular_function^protein dimerization activity`GO:0046982^molecular_function^protein heterodimeriza…	.
cluster_7579	TR581613|c2_g2_i1|m.18975	MCL1_RAT^MCL1_RAT^Q:381-788,H:175-309^26.087%ID^E:1.28e-06^RecName: Full=Induced myeloid leukemia cell differentiation protein Mcl-1 homolog;^Eukaryota; Metazoa; Chordata; Craniata; Vertebrata; Euteleostomi; Mammalia; Eutheria; Euarchontoglires; Glires; Rodentia; Myomorpha; Muroidea; Muridae; Murinae; Rattus	Gene.13608::TR581613|c2_g2_i1|m.18975::g.13608::m.13608	183-851[+]	MCL1_RAT^MCL1_RAT^Q:67-214,H:175-323^26.316%ID^E:1.38e-08^RecName: Full=Induced myeloid leukemia cell differentiation protein Mcl-1 homolog;^Eukaryota; Metazoa; Chordata; Craniata; Vertebrata; Euteleostomi; Mammalia; Eutheria; Euarchontoglires; Glires; Rodentia; Myomorpha; Muroidea; Muridae; Murinae; Rattus	PF00452.18^Bcl-2^Apoptosis regulator proteins, Bcl-2 family^92-185^E:4.3e-13	.	KEGG:rno:60430`KO:K02539	GO:0005829^cellular_component^cytosol`GO:0016021^cellular_component^integral component of membrane`GO:0016020^cellular_component^membrane`GO:0005741^cellular_component^mitochondrial outer membrane`GO:0005654^cellular_component^nucleoplasm`GO:0051400^molecular_function^BH domain binding`GO:0046983^molecular_function^protein dimerization activity`GO:0046982^molecular_function^protein heterodimeriza…	GO:0042981^biological_process^regulation of apoptotic process
cluster_22676	g51464.t1	NAIF1_CHICK^NAIF1_CHICK^Q:630-295,H:10-136^32.283%ID^E:2.57e-06^RecName: Full=Nuclear apoptosis-inducing factor 1;^Eukaryota; Metazoa; Chordata; Craniata; Vertebrata; Euteleostomi; Archelosauria; Archosauria; Dinosauria; Saurischia; Theropoda; Coelurosauria; Aves; Neognathae; Galloanserae; Galliformes; Phasianidae; Phasianinae; Gallus	Gene.14428::g51464.t1::g.14428::m.14428	1-1083[-]	NAIF1_CHICK^NAIF1_CHICK^Q:152-263,H:10-136^32.283%ID^E:2.21e-06^RecName: Full=Nuclear apoptosis-inducing factor 1;^Eukaryota; Metazoa; Chordata; Craniata; Vertebrata; Euteleostomi; Archelosauria; Archosauria; Dinosauria; Saurischia; Theropoda; Coelurosauria; Aves; Neognathae; Galloanserae; Galliformes; Phasianidae; Phasianinae; Gallus	PF13873.5^Myb_DNA-bind_5^Myb/SANT-like DNA-binding domain^154-229^E:2.2e-18	ENOG4110DBH^regulation of mitochondrial membrane permeability involved in apoptotic process	.	GO:0005739^cellular_component^mitochondrion`GO:0005634^cellular_component^nucleus`GO:1902108^biological_process^regulation of mitochondrial membrane permeability involved in apoptotic process	GO:0042981^biological_process^regulation of apoptotic process
cluster_15353	c68616_f1p2_2936	NUCG_MOUSE^NUCG_MOUSE^Q:216-1007,H:23-275^50%ID^E:6.87e-83^RecName: Full=Endonuclease G, mitochondrial;^Eukaryota; Metazoa; Chordata; Craniata; Vertebrata; Euteleostomi; Mammalia; Eutheria; Euarchontoglires; Glires; Rodentia; Myomorpha; Muroidea; Muridae; Murinae; Mus; Mus	Gene.28050::c68616_f1p2_2936::g.28050::m.28050	141-1079[+]	NUCG_MOUSE^NUCG_MOUSE^Q:26-289,H:23-275^50%ID^E:3.86e-90^RecName: Full=Endonuclease G, mitochondrial;^Eukaryota; Metazoa; Chordata; Craniata; Vertebrata; Euteleostomi; Mammalia; Eutheria; Euarchontoglires; Glires; Rodentia; Myomorpha; Muroidea; Muridae; Murinae; Mus; Mus	PF01223.22^Endonuclease_NS^DNA/RNA non-specific endonuclease^70-295^E:8.5e-62	COG1864^DNA RNA NON-specific endonuclease	KEGG:mmu:13804`KO:K01173	GO:0005829^cellular_component^cytosol`GO:0005739^cellular_component^mitochondrion`GO:0005634^cellular_component^nucleus`GO:0043204^cellular_component^perikaryon`GO:0004536^molecular_function^deoxyribonuclease activity`GO:0004519^molecular_function^endonuclease activity`GO:0046872^molecular_function^metal ion binding`GO:0003676^molecular_function^nucleic acid binding`GO:0007568^biological_process^…	.
cluster_1627	TR198053|c0_g1_i5|m.14090	P5I11_BOVIN^P5I11_BOVIN^Q:711-1142,H:12-155^49.655%ID^E:1.09e-38^RecName: Full=Tumor protein p53-inducible protein 11;^Eukaryota; Metazoa; Chordata; Craniata; Vertebrata; Euteleostomi; Mammalia; Eutheria; Laurasiatheria; Cetartiodactyla; Ruminantia; Pecora; Bovidae; Bovinae; Bos	Gene.3252::TR198053|c0_g1_i5|m.14090::g.3252::m.3252	663-1175[+]	P5I11_BOVIN^P5I11_BOVIN^Q:12-160,H:7-155^49.333%ID^E:7.57e-43^RecName: Full=Tumor protein p53-inducible protein 11;^Eukaryota; Metazoa; Chordata; Craniata; Vertebrata; Euteleostomi; Mammalia; Eutheria; Laurasiatheria; Cetartiodactyla; Ruminantia; Pecora; Bovidae; Bovinae; Bos	PF14936.5^p53-inducible11^Tumour protein p53-inducible protein 11^17-162^E:2.9e-47	ENOG4111H6J^tumor protein p53 inducible protein 11	KEGG:bta:515682	GO:0016021^cellular_component^integral component of membrane	GO:0003676^molecular_function^nucleic acid binding`GO:0016787^molecular_function^hydrolase activity`GO:0046872^molecular_function^metal ion binding
cluster_1627	c20901_f1p1_1964	P5I11_MOUSE^P5I11_MOUSE^Q:1014-1553,H:9-187^43.243%ID^E:2.82e-39^RecName: Full=Tumor protein p53-inducible protein 11;^Eukaryota; Metazoa; Chordata; Craniata; Vertebrata; Euteleostomi; Mammalia; Eutheria; Euarchontoglires; Glires; Rodentia; Myomorpha; Muroidea; Muridae; Murinae; Mus; Mus	Gene.21763::c20901_f1p1_1964::g.21763::m.21763	897-1601[+]	P5I11_MOUSE^P5I11_MOUSE^Q:40-219,H:9-187^43.243%ID^E:1.48e-42^RecName: Full=Tumor protein p53-inducible protein 11;^Eukaryota; Metazoa; Chordata; Craniata; Vertebrata; Euteleostomi; Mammalia; Eutheria; Euarchontoglires; Glires; Rodentia; Myomorpha; Muroidea; Muridae; Murinae; Mus; Mus	PF14936.5^p53-inducible11^Tumour protein p53-inducible protein 11^42-217^E:2.5e-51	ENOG4111H6J^tumor protein p53 inducible protein 11	KEGG:mmu:277414	GO:0016021^cellular_component^integral component of membrane	.
cluster_1627	c14820_f1p1_2906	P5I11_MOUSE^P5I11_MOUSE^Q:185-721,H:8-185^42.935%ID^E:1.69e-38^RecName: Full=Tumor protein p53-inducible protein 11;^Eukaryota; Metazoa; Chordata; Craniata; Vertebrata; Euteleostomi; Mammalia; Eutheria; Euarchontoglires; Glires; Rodentia; Myomorpha; Muroidea; Muridae; Murinae; Mus; Mus	Gene.20872::c14820_f1p1_2906::g.20872::m.20872	2-775[+]	P5I11_MOUSE^P5I11_MOUSE^Q:62-242,H:8-187^42.473%ID^E:6.91e-42^RecName: Full=Tumor protein p53-inducible protein 11;^Eukaryota; Metazoa; Chordata; Craniata; Vertebrata; Euteleostomi; Mammalia; Eutheria; Euarchontoglires; Glires; Rodentia; Myomorpha; Muroidea; Muridae; Murinae; Mus; Mus	PF14936.5^p53-inducible11^Tumour protein p53-inducible protein 11^66-240^E:1.7e-50	ENOG4111H6J^tumor protein p53 inducible protein 11	KEGG:mmu:277414	GO:0016021^cellular_component^integral component of membrane	.
cluster_1627	c14820_f1p1_2906	P5I11_MOUSE^P5I11_MOUSE^Q:185-721,H:8-185^42.935%ID^E:1.69e-38^RecName: Full=Tumor protein p53-inducible protein 11;^Eukaryota; Metazoa; Chordata; Craniata; Vertebrata; Euteleostomi; Mammalia; Eutheria; Euarchontoglires; Glires; Rodentia; Myomorpha; Muroidea; Muridae; Murinae; Mus; Mus	Gene.20873::c14820_f1p1_2906::g.20873::m.20873	801-1106[+]	.	.	.	.	.	.
cluster_1627	g83239.t1	P5I11_MOUSE^P5I11_MOUSE^Q:771-241,H:12-187^42.857%ID^E:5.18e-41^RecName: Full=Tumor protein p53-inducible protein 11;^Eukaryota; Metazoa; Chordata; Craniata; Vertebrata; Euteleostomi; Mammalia; Eutheria; Euarchontoglires; Glires; Rodentia; Myomorpha; Muroidea; Muridae; Murinae; Mus; Mus	Gene.7767::g83239.t1::g.7767::m.7767	1-819[-]	P5I11_MOUSE^P5I11_MOUSE^Q:12-191,H:7-185^43.243%ID^E:1.95e-42^RecName: Full=Tumor protein p53-inducible protein 11;^Eukaryota; Metazoa; Chordata; Craniata; Vertebrata; Euteleostomi; Mammalia; Eutheria; Euarchontoglires; Glires; Rodentia; Myomorpha; Muroidea; Muridae; Murinae; Mus; Mus	PF14936.5^p53-inducible11^Tumour protein p53-inducible protein 11^17-191^E:1.4e-50	ENOG4111H6J^tumor protein p53 inducible protein 11	KEGG:mmu:277414	GO:0016021^cellular_component^integral component of membrane	.
cluster_910	TR198212|c13_g1_i2|m.15954	P73_CHLAE^P73_CHLAE^Q:288-1430,H:4-383^41.266%ID^E:2.05e-81^RecName: Full=Tumor protein p73;^Eukaryota; Metazoa; Chordata; Craniata; Vertebrata; Euteleostomi; Mammalia; Eutheria; Euarchontoglires; Primates; Haplorrhini; Catarrhini; Cercopithecidae; Cercopithecinae; Chlorocebus`P73_CHLAE^P73_CHLAE^Q:1659-1973,H:492-596^29.245%ID^E:9.4e-07^RecName: Full=Tumor protein p73;^Eukaryota; Metazoa; Chorda…	Gene.3269::TR198212|c13_g1_i2|m.15954::g.3269::m.3269	192-1982[+]	P63_HUMAN^P63_HUMAN^Q:119-595,H:136-652^38.023%ID^E:1.3e-97^RecName: Full=Tumor protein 63;^Eukaryota; Metazoa; Chordata; Craniata; Vertebrata; Euteleostomi; Mammalia; Eutheria; Euarchontoglires; Primates; Haplorrhini; Catarrhini; Hominidae; Homo	PF00870.17^P53^P53 DNA-binding domain^153-344^E:4e-72`PF07710.10^P53_tetramer^P53 tetramerisation motif^376-414^E:2.4e-11`PF00536.29^SAM_1^SAM domain (Sterile alpha motif)^488-545^E:2.9e-10`PF07647.16^SAM_2^SAM domain (Sterile alpha motif)^489-544^E:1.7e-11	ENOG410XV9W^tumor protein	KEGG:hsa:8626`KO:K10149	GO:0005737^cellular_component^cytoplasm`GO:0005829^cellular_component^cytosol`GO:0030425^cellular_component^dendrite`GO:0005794^cellular_component^Golgi apparatus`GO:0005739^cellular_component^mitochondrion`GO:0000790^cellular_component^nuclear chromatin`GO:0005654^cellular_component^nucleoplasm`GO:0005634^cellular_component^nucleus`GO:0005791^cellular_component^rough endoplasmic reticulum`GO:000…	.
cluster_910	TR198212|c13_g1_i1|m.15953	P73_CHLAE^P73_CHLAE^Q:925-2067,H:4-383^41.266%ID^E:6.21e-80^RecName: Full=Tumor protein p73;^Eukaryota; Metazoa; Chordata; Craniata; Vertebrata; Euteleostomi; Mammalia; Eutheria; Euarchontoglires; Primates; Haplorrhini; Catarrhini; Cercopithecidae; Cercopithecinae; Chlorocebus`P73_CHLAE^P73_CHLAE^Q:2296-2610,H:492-596^29.245%ID^E:1.12e-06^RecName: Full=Tumor protein p73;^Eukaryota; Metazoa; Chord…	Gene.3268::TR198212|c13_g1_i1|m.15953::g.3268::m.3268	424-2619[+]	P63_HUMAN^P63_HUMAN^Q:254-730,H:136-652^38.023%ID^E:2.9e-96^RecName: Full=Tumor protein 63;^Eukaryota; Metazoa; Chordata; Craniata; Vertebrata; Euteleostomi; Mammalia; Eutheria; Euarchontoglires; Primates; Haplorrhini; Catarrhini; Hominidae; Homo	PF00870.17^P53^P53 DNA-binding domain^288-479^E:5.9e-72`PF07710.10^P53_tetramer^P53 tetramerisation motif^511-549^E:3.1e-11`PF00536.29^SAM_1^SAM domain (Sterile alpha motif)^623-680^E:3.8e-10`PF07647.16^SAM_2^SAM domain (Sterile alpha motif)^624-679^E:2.2e-11	ENOG410XV9W^tumor protein	KEGG:hsa:8626`KO:K10149	GO:0005737^cellular_component^cytoplasm`GO:0005829^cellular_component^cytosol`GO:0030425^cellular_component^dendrite`GO:0005794^cellular_component^Golgi apparatus`GO:0005739^cellular_component^mitochondrion`GO:0000790^cellular_component^nuclear chromatin`GO:0005654^cellular_component^nucleoplasm`GO:0005634^cellular_component^nucleus`GO:0005791^cellular_component^rough endoplasmic reticulum`GO:000…	GO:0044212^molecular_function^transcription regulatory region DNA binding`GO:0051262^biological_process^protein tetramerization`GO:0005515^molecular_function^protein binding
cluster_13267	TR313511|c8_g1_i2|m.33117	PAWR	Gene.37122::TR313511|c8_g1_i2|m.33117::g.37122::m.37122	1051-2415[+]	PAWR_RAT^PAWR_RAT^Q:321-451,H:205-331^32.847%ID^E:4.63e-10^RecName: Full=PRKC apoptosis WT1 regulator protein;^Eukaryota; Metazoa; Chordata; Craniata; Vertebrata; Euteleostomi; Mammalia; Eutheria; Euarchontoglires; Glires; Rodentia; Myomorpha; Muroidea; Muridae; Murinae; Rattus	.	ENOG4111M3H^PRKC apoptosis WT1 regulator	KEGG:rno:64513	GO:0030424^cellular_component^axon`GO:0005737^cellular_component^cytoplasm`GO:0043005^cellular_component^neuron projection`GO:0043025^cellular_component^neuronal cell body`GO:0005634^cellular_component^nucleus`GO:0003779^molecular_function^actin binding`GO:0005080^molecular_function^protein kinase C binding`GO:0008157^molecular_function^protein phosphatase 1 binding`GO:0051017^biological_process^…	GO:0044212^molecular_function^transcription regulatory region DNA binding`GO:0051262^biological_process^protein tetramerization`GO:0005515^molecular_function^protein binding
cluster_13194	c22908_f1p0_2983	PDC10_XENTR^PDC10_XENTR^Q:239-832,H:19-211^45.96%ID^E:2.06e-48^RecName: Full=Programmed cell death protein 10;^Eukaryota; Metazoa; Chordata; Craniata; Vertebrata; Euteleostomi; Amphibia; Batrachia; Anura; Pipoidea; Pipidae; Xenopodinae; Xenopus; Silurana	Gene.22073::c22908_f1p0_2983::g.22073::m.22073	209-838[+]	PDC10_XENTR^PDC10_XENTR^Q:11-208,H:19-211^45.96%ID^E:5.95e-54^RecName: Full=Programmed cell death protein 10;^Eukaryota; Metazoa; Chordata; Craniata; Vertebrata; Euteleostomi; Amphibia; Batrachia; Anura; Pipoidea; Pipidae; Xenopodinae; Xenopus; Silurana	PF06840.10^DUF1241^Protein of unknown function (DUF1241)^9-155^E:9.4e-50	.	KEGG:xtr:448600`KO:K18269	GO:0000139^cellular_component^Golgi membrane`GO:0005886^cellular_component^plasma membrane`GO:0001525^biological_process^angiogenesis`GO:0006915^biological_process^apoptotic process	.
cluster_256	TR11462|c9_g1_i2|m.10406	PDC6I_HUMAN^PDC6I_HUMAN^Q:362-2554,H:1-730^51.432%ID^E:0^RecName: Full=Programmed cell death 6-interacting protein;^Eukaryota; Metazoa; Chordata; Craniata; Vertebrata; Euteleostomi; Mammalia; Eutheria; Euarchontoglires; Primates; Haplorrhini; Catarrhini; Hominidae; Homo	Gene.1088::TR11462|c9_g1_i2|m.10406::g.1088::m.1088	362-2944[+]	PDC6I_HUMAN^PDC6I_HUMAN^Q:1-845,H:1-866^47.63%ID^E:0^RecName: Full=Programmed cell death 6-interacting protein;^Eukaryota; Metazoa; Chordata; Craniata; Vertebrata; Euteleostomi; Mammalia; Eutheria; Euarchontoglires; Primates; Haplorrhini; Catarrhini; Hominidae; Homo	PF03097.17^BRO1^BRO1-like domain^4-379^E:4e-119`PF13949.5^ALIX_LYPXL_bnd^ALIX V-shaped domain binding to HIV^413-702^E:2.3e-93	ENOG410XQX6^Rhophilin, Rho GTPase binding protein	KEGG:hsa:10015`KO:K12200	GO:0042641^cellular_component^actomyosin`GO:0005923^cellular_component^bicellular tight junction`GO:0005829^cellular_component^cytosol`GO:0070971^cellular_component^endoplasmic reticulum exit site`GO:0070062^cellular_component^extracellular exosome`GO:1903561^cellular_component^extracellular vesicle`GO:0090543^cellular_component^Flemming body`GO:0005925^cellular_component^focal adhesion`GO:000177…	.
cluster_255	TR11462|c9_g1_i11|m.10404	PDC6I_HUMAN^PDC6I_HUMAN^Q:369-2555,H:1-728^51.573%ID^E:0^RecName: Full=Programmed cell death 6-interacting protein;^Eukaryota; Metazoa; Chordata; Craniata; Vertebrata; Euteleostomi; Mammalia; Eutheria; Euarchontoglires; Primates; Haplorrhini; Catarrhini; Hominidae; Homo	Gene.1086::TR11462|c9_g1_i11|m.10404::g.1086::m.1086	369-2759[+]	PDC6I_HUMAN^PDC6I_HUMAN^Q:1-729,H:1-728^51.573%ID^E:0^RecName: Full=Programmed cell death 6-interacting protein;^Eukaryota; Metazoa; Chordata; Craniata; Vertebrata; Euteleostomi; Mammalia; Eutheria; Euarchontoglires; Primates; Haplorrhini; Catarrhini; Hominidae; Homo	PF03097.17^BRO1^BRO1-like domain^4-379^E:3.3e-119`PF13949.5^ALIX_LYPXL_bnd^ALIX V-shaped domain binding to HIV^413-702^E:2e-93	ENOG410XQX6^Rhophilin, Rho GTPase binding protein	KEGG:hsa:10015`KO:K12200	GO:0042641^cellular_component^actomyosin`GO:0005923^cellular_component^bicellular tight junction`GO:0005829^cellular_component^cytosol`GO:0070971^cellular_component^endoplasmic reticulum exit site`GO:0070062^cellular_component^extracellular exosome`GO:1903561^cellular_component^extracellular vesicle`GO:0090543^cellular_component^Flemming body`GO:0005925^cellular_component^focal adhesion`GO:000177…	GO:0005515^molecular_function^protein binding
cluster_255	c8034_f1p2_2244	PDC6I_MOUSE^PDC6I_MOUSE^Q:277-1746,H:239-728^50.816%ID^E:3.4e-156^RecName: Full=Programmed cell death 6-interacting protein;^Eukaryota; Metazoa; Chordata; Craniata; Vertebrata; Euteleostomi; Mammalia; Eutheria; Euarchontoglires; Glires; Rodentia; Myomorpha; Muroidea; Muridae; Murinae; Mus; Mus`PDC6I_MOUSE^PDC6I_MOUSE^Q:3-275,H:151-243^50.538%ID^E:4.52e-18^RecName: Full=Programmed cell death 6-int…	Gene.19775::c8034_f1p2_2244::g.19775::m.19775	3-332[+]	ALXA_CAEEL^ALXA_CAEEL^Q:1-92,H:153-244^53.261%ID^E:3.19e-27^RecName: Full=Apoptosis-linked gene 2-interacting protein X 1;^Eukaryota; Metazoa; Ecdysozoa; Nematoda; Chromadorea; Rhabditida; Rhabditoidea; Rhabditidae; Peloderinae; Caenorhabditis	PF03097.17^BRO1^BRO1-like domain^1-86^E:2.3e-27	ENOG410XQX6^Rhophilin, Rho GTPase binding protein	KEGG:cel:CELE_R10E12.1`KO:K12200	GO:0016323^cellular_component^basolateral plasma membrane`GO:0031410^cellular_component^cytoplasmic vesicle`GO:0005771^cellular_component^multivesicular body`GO:0043226^cellular_component^organelle`GO:0055037^cellular_component^recycling endosome`GO:0005112^molecular_function^Notch binding`GO:0008022^molecular_function^protein C-terminus binding`GO:0032456^biological_process^endocytic recycling`G…	GO:0005515^molecular_function^protein binding
cluster_255	c8034_f1p2_2244	PDC6I_MOUSE^PDC6I_MOUSE^Q:277-1746,H:239-728^50.816%ID^E:3.4e-156^RecName: Full=Programmed cell death 6-interacting protein;^Eukaryota; Metazoa; Chordata; Craniata; Vertebrata; Euteleostomi; Mammalia; Eutheria; Euarchontoglires; Glires; Rodentia; Myomorpha; Muroidea; Muridae; Murinae; Mus; Mus`PDC6I_MOUSE^PDC6I_MOUSE^Q:3-275,H:151-243^50.538%ID^E:4.52e-18^RecName: Full=Programmed cell death 6-int…	Gene.19774::c8034_f1p2_2244::g.19774::m.19774	301-1926[+]	PDC6I_MOUSE^PDC6I_MOUSE^Q:2-482,H:248-728^51.351%ID^E:8.48e-170^RecName: Full=Programmed cell death 6-interacting protein;^Eukaryota; Metazoa; Chordata; Craniata; Vertebrata; Euteleostomi; Mammalia; Eutheria; Euarchontoglires; Glires; Rodentia; Myomorpha; Muroidea; Muridae; Murinae; Mus; Mus	PF03097.17^BRO1^BRO1-like domain^1-132^E:8.1e-35`PF13949.5^ALIX_LYPXL_bnd^ALIX V-shaped domain binding to HIV^166-455^E:8e-94	ENOG410XQX6^Rhophilin, Rho GTPase binding protein	KEGG:mmu:18571`KO:K12200	GO:0042641^cellular_component^actomyosin`GO:0005923^cellular_component^bicellular tight junction`GO:0005829^cellular_component^cytosol`GO:0070971^cellular_component^endoplasmic reticulum exit site`GO:0070062^cellular_component^extracellular exosome`GO:1903561^cellular_component^extracellular vesicle`GO:0090543^cellular_component^Flemming body`GO:0005925^cellular_component^focal adhesion`GO:000177…	.
cluster_8221	TR623469|c0_g1_i1|m.29944	PDCD2_BOVIN^PDCD2_BOVIN^Q:416-1540,H:10-344^42.667%ID^E:3.36e-92^RecName: Full=Programmed cell death protein 2;^Eukaryota; Metazoa; Chordata; Craniata; Vertebrata; Euteleostomi; Mammalia; Eutheria; Laurasiatheria; Cetartiodactyla; Ruminantia; Pecora; Bovidae; Bovinae; Bos	Gene.14720::TR623469|c0_g1_i1|m.29944::g.14720::m.14720	362-1546[+]	PDCD2_BOVIN^PDCD2_BOVIN^Q:20-393,H:11-344^44.444%ID^E:9.93e-98^RecName: Full=Programmed cell death protein 2;^Eukaryota; Metazoa; Chordata; Craniata; Vertebrata; Euteleostomi; Mammalia; Eutheria; Laurasiatheria; Cetartiodactyla; Ruminantia; Pecora; Bovidae; Bovinae; Bos	PF01753.17^zf-MYND^MYND finger^155-192^E:1.2e-09`PF04194.12^PDCD2_C^Programmed cell death protein 2, C-terminal putative domain^210-388^E:6.8e-45	ENOG410XRI4^programmed cell death	KEGG:bta:512079`KO:K14801	GO:0005737^cellular_component^cytoplasm`GO:0070062^cellular_component^extracellular exosome`GO:0005634^cellular_component^nucleus`GO:0003677^molecular_function^DNA binding`GO:0019899^molecular_function^enzyme binding`GO:0046872^molecular_function^metal ion binding`GO:0006919^biological_process^activation of cysteine-type endopeptidase activity involved in apoptotic process`GO:0006915^biological_p…	GO:0005515^molecular_function^protein binding
cluster_8221	g34409.t1	PDCD2_BOVIN^PDCD2_BOVIN^Q:55-1062,H:10-344^36.898%ID^E:3.39e-69^RecName: Full=Programmed cell death protein 2;^Eukaryota; Metazoa; Chordata; Craniata; Vertebrata; Euteleostomi; Mammalia; Eutheria; Laurasiatheria; Cetartiodactyla; Ruminantia; Pecora; Bovidae; Bovinae; Bos	Gene.7301::g34409.t1::g.7301::m.7301	1-1068[+]	PDCD2_RAT^PDCD2_RAT^Q:17-351,H:8-340^37.968%ID^E:1.6e-73^RecName: Full=Programmed cell death protein 2;^Eukaryota; Metazoa; Chordata; Craniata; Vertebrata; Euteleostomi; Mammalia; Eutheria; Euarchontoglires; Glires; Rodentia; Myomorpha; Muroidea; Muridae; Murinae; Rattus	PF01753.17^zf-MYND^MYND finger^155-192^E:1.1e-09`PF04194.12^PDCD2_C^Programmed cell death protein 2, C-terminal putative domain^302-349^E:2.5e-12	ENOG410XRI4^programmed cell death	KEGG:rno:58934`KO:K14801	GO:0005737^cellular_component^cytoplasm`GO:0070062^cellular_component^extracellular exosome`GO:0005634^cellular_component^nucleus`GO:0003677^molecular_function^DNA binding`GO:0019899^molecular_function^enzyme binding`GO:0046872^molecular_function^metal ion binding`GO:0006919^biological_process^activation of cysteine-type endopeptidase activity involved in apoptotic process`GO:0006915^biological_p…	GO:0005737^cellular_component^cytoplasm
cluster_16075	c86945_f1p1_2371	PDCD4_CHICK^PDCD4_CHICK^Q:1426-1902,H:305-463^59.748%ID^E:2.24e-55^RecName: Full=Programmed cell death protein 4;^Eukaryota; Metazoa; Chordata; Craniata; Vertebrata; Euteleostomi; Archelosauria; Archosauria; Dinosauria; Saurischia; Theropoda; Coelurosauria; Aves; Neognathae; Galloanserae; Galliformes; Phasianidae; Phasianinae; Gallus	Gene.30156::c86945_f1p1_2371::g.30156::m.30156	1408-1917[+]	PDCD4_CHICK^PDCD4_CHICK^Q:7-165,H:305-463^59.748%ID^E:7.91e-62^RecName: Full=Programmed cell death protein 4;^Eukaryota; Metazoa; Chordata; Craniata; Vertebrata; Euteleostomi; Archelosauria; Archosauria; Dinosauria; Saurischia; Theropoda; Coelurosauria; Aves; Neognathae; Galloanserae; Galliformes; Phasianidae; Phasianinae; Gallus`PDCD4_CHICK^PDCD4_CHICK^Q:29-141,H:164-274^25.664%ID^E:8.84e-07^Rec…	PF02847.16^MA3^MA3 domain^29-139^E:1.9e-25	ENOG410XQZZ^programmed cell death 4 (Neoplastic transformation inhibitor)	KEGG:gga:374191`KO:K16865	GO:0005737^cellular_component^cytoplasm`GO:0005829^cellular_component^cytosol`GO:0005634^cellular_component^nucleus`GO:0003723^molecular_function^RNA binding`GO:0007569^biological_process^cell aging`GO:0043508^biological_process^negative regulation of JUN kinase activity`GO:0045892^biological_process^negative regulation of transcription, DNA-templated	GO:0005737^cellular_component^cytoplasm
cluster_11306	g81283.t1	PDCD4_CHICK^PDCD4_CHICK^Q:517-921,H:329-463^59.259%ID^E:1.27e-47^RecName: Full=Programmed cell death protein 4;^Eukaryota; Metazoa; Chordata; Craniata; Vertebrata; Euteleostomi; Archelosauria; Archosauria; Dinosauria; Saurischia; Theropoda; Coelurosauria; Aves; Neognathae; Galloanserae; Galliformes; Phasianidae; Phasianinae; Gallus`PDCD4_CHICK^PDCD4_CHICK^Q:190-522,H:149-259^45.946%ID^E:1.07e-22^…	Gene.10633::g81283.t1::g.10633::m.10633	1-936[+]	PDCD4_CHICK^PDCD4_CHICK^Q:173-307,H:329-463^59.259%ID^E:1.67e-47^RecName: Full=Programmed cell death protein 4;^Eukaryota; Metazoa; Chordata; Craniata; Vertebrata; Euteleostomi; Archelosauria; Archosauria; Dinosauria; Saurischia; Theropoda; Coelurosauria; Aves; Neognathae; Galloanserae; Galliformes; Phasianidae; Phasianinae; Gallus`PDCD4_CHICK^PDCD4_CHICK^Q:64-174,H:149-259^45.946%ID^E:1.27e-22^R…	PF02847.16^MA3^MA3 domain^78-173^E:3.2e-13`PF02847.16^MA3^MA3 domain^173-281^E:3.5e-24	ENOG410XQZZ^programmed cell death 4 (Neoplastic transformation inhibitor)	KEGG:gga:374191`KO:K16865	GO:0005737^cellular_component^cytoplasm`GO:0005829^cellular_component^cytosol`GO:0005634^cellular_component^nucleus`GO:0003723^molecular_function^RNA binding`GO:0007569^biological_process^cell aging`GO:0043508^biological_process^negative regulation of JUN kinase activity`GO:0045892^biological_process^negative regulation of transcription, DNA-templated	.
cluster_11306	c70627_f1p3_2586	PDCD4_RAT^PDCD4_RAT^Q:1128-2093,H:137-448^51.553%ID^E:2.99e-102^RecName: Full=Programmed cell death protein 4;^Eukaryota; Metazoa; Chordata; Craniata; Vertebrata; Euteleostomi; Mammalia; Eutheria; Euarchontoglires; Glires; Rodentia; Myomorpha; Muroidea; Muridae; Murinae; Rattus	Gene.35138::c70627_f1p3_2586::g.35138::m.35138	750-2171[+]	PDCD4_RAT^PDCD4_RAT^Q:12-448,H:3-448^46.753%ID^E:8.78e-111^RecName: Full=Programmed cell death protein 4;^Eukaryota; Metazoa; Chordata; Craniata; Vertebrata; Euteleostomi; Mammalia; Eutheria; Euarchontoglires; Glires; Rodentia; Myomorpha; Muroidea; Muridae; Murinae; Rattus	PF02847.16^MA3^MA3 domain^156-266^E:1.3e-18`PF02847.16^MA3^MA3 domain^320-430^E:2e-24	ENOG410XQZZ^programmed cell death 4 (Neoplastic transformation inhibitor)	KEGG:rno:64031`KO:K16865	GO:0005737^cellular_component^cytoplasm`GO:0005829^cellular_component^cytosol`GO:0005634^cellular_component^nucleus`GO:0003723^molecular_function^RNA binding`GO:0006915^biological_process^apoptotic process`GO:0030509^biological_process^BMP signaling pathway`GO:0007569^biological_process^cell aging`GO:0071222^biological_process^cellular response to lipopolysaccharide`GO:0060940^biological_process^…	.
cluster_11306	c22238_f2p0_1976	PDCD4_RAT^PDCD4_RAT^Q:544-1533,H:137-465^53.636%ID^E:4.09e-115^RecName: Full=Programmed cell death protein 4;^Eukaryota; Metazoa; Chordata; Craniata; Vertebrata; Euteleostomi; Mammalia; Eutheria; Euarchontoglires; Glires; Rodentia; Myomorpha; Muroidea; Muridae; Murinae; Rattus	Gene.35375::c22238_f2p0_1976::g.35375::m.35375	166-1548[+]	PDCD4_RAT^PDCD4_RAT^Q:12-456,H:3-465^48.298%ID^E:1.79e-121^RecName: Full=Programmed cell death protein 4;^Eukaryota; Metazoa; Chordata; Craniata; Vertebrata; Euteleostomi; Mammalia; Eutheria; Euarchontoglires; Glires; Rodentia; Myomorpha; Muroidea; Muridae; Murinae; Rattus	PF02847.16^MA3^MA3 domain^156-266^E:1.2e-18`PF02847.16^MA3^MA3 domain^320-430^E:1.9e-24	ENOG410XQZZ^programmed cell death 4 (Neoplastic transformation inhibitor)	KEGG:rno:64031`KO:K16865	GO:0005737^cellular_component^cytoplasm`GO:0005829^cellular_component^cytosol`GO:0005634^cellular_component^nucleus`GO:0003723^molecular_function^RNA binding`GO:0006915^biological_process^apoptotic process`GO:0030509^biological_process^BMP signaling pathway`GO:0007569^biological_process^cell aging`GO:0071222^biological_process^cellular response to lipopolysaccharide`GO:0060940^biological_process^…	.
cluster_7433	isotig07544|m.21255	PDCD5_MOUSE^PDCD5_MOUSE^Q:22-378,H:1-116^53.782%ID^E:5.57e-35^RecName: Full=Programmed cell death protein 5;^Eukaryota; Metazoa; Chordata; Craniata; Vertebrata; Euteleostomi; Mammalia; Eutheria; Euarchontoglires; Glires; Rodentia; Myomorpha; Muroidea; Muridae; Murinae; Mus; Mus	Gene.18816::isotig07544|m.21255::g.18816::m.18816	1-408[+]	PDCD5_BOVIN^PDCD5_BOVIN^Q:8-135,H:1-125^52.344%ID^E:8.28e-42^RecName: Full=Programmed cell death protein 5;^Eukaryota; Metazoa; Chordata; Craniata; Vertebrata; Euteleostomi; Mammalia; Eutheria; Laurasiatheria; Cetartiodactyla; Ruminantia; Pecora; Bovidae; Bovinae; Bos	PF01984.19^dsDNA_bind^Double-stranded DNA-binding domain^16-124^E:2.8e-36	COG2118^DNA-binding protein	KEGG:bta:509123`KO:K06875	GO:0005829^cellular_component^cytosol`GO:0070062^cellular_component^extracellular exosome`GO:0005634^cellular_component^nucleus`GO:0010698^molecular_function^acetyltransferase activator activity`GO:0048487^molecular_function^beta-tubulin binding`GO:0003677^molecular_function^DNA binding`GO:0008201^molecular_function^heparin binding`GO:0006915^biological_process^apoptotic process`GO:0071560^biolog…	.
cluster_10470	TR663346|c8_g2_i1|m.27722	PDCD6_RAT^PDCD6_RAT^Q:256-543,H:27-122^64.583%ID^E:2.04e-39^RecName: Full=Programmed cell death protein 6;^Eukaryota; Metazoa; Chordata; Craniata; Vertebrata; Euteleostomi; Mammalia; Eutheria; Euarchontoglires; Glires; Rodentia; Myomorpha; Muroidea; Muridae; Murinae; Rattus	Gene.34984::TR663346|c8_g2_i1|m.27722::g.34984::m.34984	190-543[+]	PDCD6_RAT^PDCD6_RAT^Q:23-118,H:27-122^64.583%ID^E:1.48e-40^RecName: Full=Programmed cell death protein 6;^Eukaryota; Metazoa; Chordata; Craniata; Vertebrata; Euteleostomi; Mammalia; Eutheria; Euarchontoglires; Glires; Rodentia; Myomorpha; Muroidea; Muridae; Murinae; Rattus	PF13202.5^EF-hand_5^EF hand^27-46^E:0.0082`PF13499.5^EF-hand_7^EF-hand domain pair^27-84^E:1.3e-08`PF13833.5^EF-hand_8^EF-hand domain pair^35-86^E:7.7e-08`PF13202.5^EF-hand_5^EF hand^67-84^E:0.024`PF00036.31^EF-hand_1^EF hand^90-117^E:3.2e-07`PF13405.5^EF-hand_6^EF-hand domain^91-116^E:5.1e-07`PF13202.5^EF-hand_5^EF hand^94-115^E:3.4e-07	ENOG410YKQK^grancalcin, EF-hand calcium binding protein	KEGG:rno:308061	GO:0030127^cellular_component^COPII vesicle coat`GO:0031463^cellular_component^Cul3-RING ubiquitin ligase complex`GO:0005737^cellular_component^cytoplasm`GO:0070971^cellular_component^endoplasmic reticulum exit site`GO:0005789^cellular_component^endoplasmic reticulum membrane`GO:0005768^cellular_component^endosome`GO:0070062^cellular_component^extracellular exosome`GO:0000139^cellular_component^G…	GO:0003677^molecular_function^DNA binding
cluster_10470	TRINITY_DN41580_c0_g1_i1	PDCD6_RAT^PDCD6_RAT^Q:543-139,H:56-190^62.963%ID^E:2.18e-60^RecName: Full=Programmed cell death protein 6;^Eukaryota; Metazoa; Chordata; Craniata; Vertebrata; Euteleostomi; Mammalia; Eutheria; Euarchontoglires; Glires; Rodentia; Myomorpha; Muroidea; Muridae; Murinae; Rattus	TRINITY_DN41580_c0_g1::TRINITY_DN41580_c0_g1_i1::g.572::m.572	130-543[-]	PDCD6_RAT^PDCD6_RAT^Q:1-135,H:56-190^62.963%ID^E:3.48e-61^RecName: Full=Programmed cell death protein 6;^Eukaryota; Metazoa; Chordata; Craniata; Vertebrata; Euteleostomi; Mammalia; Eutheria; Euarchontoglires; Glires; Rodentia; Myomorpha; Muroidea; Muridae; Murinae; Rattus	PF13833.5^EF-hand_8^EF-hand domain pair^5-35^E:0.00084`PF13202.5^EF-hand_5^EF hand^16-33^E:0.031`PF00036.31^EF-hand_1^EF hand^39-66^E:4.1e-07`PF13405.5^EF-hand_6^EF-hand domain^40-66^E:3.4e-07`PF13499.5^EF-hand_7^EF-hand domain pair^41-98^E:1.4e-07`PF13202.5^EF-hand_5^EF hand^43-64^E:4.4e-07`PF13833.5^EF-hand_8^EF-hand domain pair^52-99^E:1.5e-07	ENOG410YKQK^grancalcin, EF-hand calcium binding protein	KEGG:rno:308061	GO:0030127^cellular_component^COPII vesicle coat`GO:0031463^cellular_component^Cul3-RING ubiquitin ligase complex`GO:0005737^cellular_component^cytoplasm`GO:0070971^cellular_component^endoplasmic reticulum exit site`GO:0005789^cellular_component^endoplasmic reticulum membrane`GO:0005768^cellular_component^endosome`GO:0070062^cellular_component^extracellular exosome`GO:0000139^cellular_component^G…	GO:0005509^molecular_function^calcium ion binding
cluster_7113	TR555167|c0_g2_i1|m.25145	PDRG1_MOUSE^PDRG1_MOUSE^Q:129-470,H:13-127^47.826%ID^E:1.98e-32^RecName: Full=p53 and DNA damage-regulated protein 1;^Eukaryota; Metazoa; Chordata; Craniata; Vertebrata; Euteleostomi; Mammalia; Eutheria; Euarchontoglires; Glires; Rodentia; Myomorpha; Muroidea; Muridae; Murinae; Mus; Mus	Gene.12811::TR555167|c0_g2_i1|m.25145::g.12811::m.12811	3-485[+]	PDRG1_RAT^PDRG1_RAT^Q:43-160,H:13-131^47.059%ID^E:2.7e-33^RecName: Full=p53 and DNA damage-regulated protein 1;^Eukaryota; Metazoa; Chordata; Craniata; Vertebrata; Euteleostomi; Mammalia; Eutheria; Euarchontoglires; Glires; Rodentia; Myomorpha; Muroidea; Muridae; Murinae; Rattus	.	ENOG41127ER^p53 and DNA-damage regulated 1	KEGG:rno:296278	GO:0005737^cellular_component^cytoplasm	GO:0005509^molecular_function^calcium ion binding
cluster_7113	TR555167|c0_g2_i2|m.25146	PDRG1_RAT^PDRG1_RAT^Q:279-623,H:13-128^47.414%ID^E:9.04e-32^RecName: Full=p53 and DNA damage-regulated protein 1;^Eukaryota; Metazoa; Chordata; Craniata; Vertebrata; Euteleostomi; Mammalia; Eutheria; Euarchontoglires; Glires; Rodentia; Myomorpha; Muroidea; Muridae; Murinae; Rattus	Gene.12812::TR555167|c0_g2_i2|m.25146::g.12812::m.12812	183-635[+]	PDRG1_MOUSE^PDRG1_MOUSE^Q:33-150,H:13-131^47.059%ID^E:1.69e-33^RecName: Full=p53 and DNA damage-regulated protein 1;^Eukaryota; Metazoa; Chordata; Craniata; Vertebrata; Euteleostomi; Mammalia; Eutheria; Euarchontoglires; Glires; Rodentia; Myomorpha; Muroidea; Muridae; Murinae; Mus; Mus	.	ENOG41127ER^p53 and DNA-damage regulated 1	KEGG:mmu:68559	GO:0005737^cellular_component^cytoplasm`GO:0016272^cellular_component^prefoldin complex`GO:0051082^molecular_function^unfolded protein binding`GO:0006457^biological_process^protein folding	.
cluster_1350	c107402_f1p3_810	PIAP_PIG^PIAP_PIG^Q:158-661,H:6-166^36.31%ID^E:1.07e-29^RecName: Full=Putative inhibitor of apoptosis;^Eukaryota; Metazoa; Chordata; Craniata; Vertebrata; Euteleostomi; Mammalia; Eutheria; Laurasiatheria; Cetartiodactyla; Suina; Suidae; Sus	Gene.31480::c107402_f1p3_810::g.31480::m.31480	95-742[+]	BIR7B_XENLA^BIR7B_XENLA^Q:17-209,H:40-244^34.615%ID^E:1.7e-31^RecName: Full=Baculoviral IAP repeat-containing protein 7-B;^Eukaryota; Metazoa; Chordata; Craniata; Vertebrata; Euteleostomi; Amphibia; Batrachia; Anura; Pipoidea; Pipidae; Xenopodinae; Xenopus; Xenopus	PF00653.20^BIR^Inhibitor of Apoptosis domain^23-86^E:3.6e-13`PF00653.20^BIR^Inhibitor of Apoptosis domain^116-180^E:4.2e-19	.	.	GO:0005737^cellular_component^cytoplasm`GO:0043027^molecular_function^cysteine-type endopeptidase inhibitor activity involved in apoptotic process`GO:0046872^molecular_function^metal ion binding`GO:0016740^molecular_function^transferase activity`GO:0007275^biological_process^multicellular organism development`GO:0043066^biological_process^negative regulation of apoptotic process`GO:0043154^biolog…	.
cluster_27373	g87422.t1	PIDD1_HUMAN^PIDD1_HUMAN^Q:357-10,H:163-277^34.746%ID^E:2.53e-09^RecName: Full=p53-induced death domain-containing protein 1;^Eukaryota; Metazoa; Chordata; Craniata; Vertebrata; Euteleostomi; Mammalia; Eutheria; Euarchontoglires; Primates; Haplorrhini; Catarrhini; Hominidae; Homo	Gene.17425::g87422.t1::g.17425::m.17425	1-747[-]	SHOC2_NEMVE^SHOC2_NEMVE^Q:75-246,H:114-284^33.908%ID^E:1.55e-16^RecName: Full=Leucine-rich repeat protein soc-2 homolog;^Eukaryota; Metazoa; Cnidaria; Anthozoa; Hexacorallia; Actiniaria; Edwardsiidae; Nematostella`SHOC2_NEMVE^SHOC2_NEMVE^Q:80-244,H:188-377^27.368%ID^E:9.82e-10^RecName: Full=Leucine-rich repeat protein soc-2 homolog;^Eukaryota; Metazoa; Cnidaria; Anthozoa; Hexacorallia; Actiniaria…	PF13855.5^LRR_8^Leucine rich repeat^94-151^E:1.4e-07`PF13855.5^LRR_8^Leucine rich repeat^189-244^E:2e-08`PF13516.5^LRR_6^Leucine Rich repeat^232-246^E:0.027	COG4886^leucine Rich Repeat	KEGG:nve:NEMVE_v1g189306`KO:K19613	GO:0005886^cellular_component^plasma membrane`GO:0007165^biological_process^signal transduction	.
cluster_29215	isotig16802|m.31229	PIN1_BOVIN^PIN1_BOVIN^Q:107-562,H:1-161^63.975%ID^E:4.48e-68^RecName: Full=Peptidyl-prolyl cis-trans isomerase NIMA-interacting 1;^Eukaryota; Metazoa; Chordata; Craniata; Vertebrata; Euteleostomi; Mammalia; Eutheria; Laurasiatheria; Cetartiodactyla; Ruminantia; Pecora; Bovidae; Bovinae; Bos	Gene.19143::isotig16802|m.31229::g.19143::m.19143	107-571[+]	PIN1_BOVIN^PIN1_BOVIN^Q:1-153,H:1-162^64.198%ID^E:5.77e-70^RecName: Full=Peptidyl-prolyl cis-trans isomerase NIMA-interacting 1;^Eukaryota; Metazoa; Chordata; Craniata; Vertebrata; Euteleostomi; Mammalia; Eutheria; Laurasiatheria; Cetartiodactyla; Ruminantia; Pecora; Bovidae; Bovinae; Bos	PF00397.25^WW^WW domain^5-35^E:2.6e-12`PF13616.5^Rotamase_3^PPIC-type PPIASE domain^42-150^E:3.8e-21`PF00639.20^Rotamase^PPIC-type PPIASE domain^50-153^E:1.1e-23`PF13145.5^Rotamase_2^PPIC-type PPIASE domain^69-151^E:4.8e-06	COG0760^peptidyl-prolyl cis-trans isomerase	KEGG:bta:535470`KO:K09578	GO:0005737^cellular_component^cytoplasm`GO:0030496^cellular_component^midbody`GO:0016607^cellular_component^nuclear speck`GO:0008013^molecular_function^beta-catenin binding`GO:0032794^molecular_function^GTPase activating protein binding`GO:0031434^molecular_function^mitogen-activated protein kinase kinase binding`GO:0003755^molecular_function^peptidyl-prolyl cis-trans isomerase activity`GO:005081…	GO:0005515^molecular_function^protein binding
cluster_6493	TR51447|c3_g2_i1|m.31491	PRPK_HUMAN^PRPK_HUMAN^Q:150-800,H:36-253^47.945%ID^E:2.68e-70^RecName: Full=TP53-regulating kinase;^Eukaryota; Metazoa; Chordata; Craniata; Vertebrata; Euteleostomi; Mammalia; Eutheria; Euarchontoglires; Primates; Haplorrhini; Catarrhini; Hominidae; Homo	Gene.11701::TR51447|c3_g2_i1|m.31491::g.11701::m.11701	138-803[+]	PRPK_HUMAN^PRPK_HUMAN^Q:5-221,H:36-253^47.945%ID^E:1.81e-71^RecName: Full=TP53-regulating kinase;^Eukaryota; Metazoa; Chordata; Craniata; Vertebrata; Euteleostomi; Mammalia; Eutheria; Euarchontoglires; Primates; Haplorrhini; Catarrhini; Hominidae; Homo	PF07714.16^Pkinase_Tyr^Protein tyrosine kinase^8-160^E:2.4e-08`PF01163.21^RIO1^RIO1 family^34-152^E:3.3e-09`PF06293.13^Kdo^Lipopolysaccharide kinase (Kdo/WaaP) family^38-176^E:7.3e-14`PF00069.24^Pkinase^Protein kinase domain^43-161^E:1.4e-11	COG3642^Required for the formation of a threonylcarbamoyl group on adenosine at position 37 (t(6)A37) in tRNAs that read codons beginning with adenine (By similarity)	KEGG:hsa:112858`KO:K08851	GO:0005829^cellular_component^cytosol`GO:0000408^cellular_component^EKC/KEOPS complex`GO:0016020^cellular_component^membrane`GO:0005654^cellular_component^nucleoplasm`GO:0005634^cellular_component^nucleus`GO:0005524^molecular_function^ATP binding`GO:0016787^molecular_function^hydrolase activity`GO:0002039^molecular_function^p53 binding`GO:0004674^molecular_function^protein serine/threonine kinase…	GO:0005515^molecular_function^protein binding`GO:0016853^molecular_function^isomerase activity
cluster_6204	TRINITY_DN19553_c0_g2_i1	PRUN2_XENTR^PRUN2_XENTR^Q:459-247,H:215-285^52.113%ID^E:1.72e-20^RecName: Full=Protein prune homolog 2;^Eukaryota; Metazoa; Chordata; Craniata; Vertebrata; Euteleostomi; Amphibia; Batrachia; Anura; Pipoidea; Pipidae; Xenopodinae; Xenopus; Silurana	TRINITY_DN19553_c0_g2::TRINITY_DN19553_c0_g2_i1::g.508::m.508	160-459[-]	PRUN2_XENTR^PRUN2_XENTR^Q:1-71,H:215-285^52.113%ID^E:2.46e-21^RecName: Full=Protein prune homolog 2;^Eukaryota; Metazoa; Chordata; Craniata; Vertebrata; Euteleostomi; Amphibia; Batrachia; Anura; Pipoidea; Pipidae; Xenopodinae; Xenopus; Silurana	PF13716.5^CRAL_TRIO_2^Divergent CRAL/TRIO domain^2-61^E:4.7e-15	.	KEGG:xtr:780047`KO:K18449	GO:0005737^cellular_component^cytoplasm`GO:0006915^biological_process^apoptotic process	GO:0004672^molecular_function^protein kinase activity`GO:0006468^biological_process^protein phosphorylation`GO:0005524^molecular_function^ATP binding`GO:0016773^molecular_function^phosphotransferase activity, alcohol group as acceptor`GO:0016020^cellular_component^membrane
cluster_15614	c74464_f1p0_2302	RFFL_HUMAN^RFFL_HUMAN^Q:434-1393,H:46-361^34.347%ID^E:5.01e-52^RecName: Full=E3 ubiquitin-protein ligase rififylin {ECO:0000305};^Eukaryota; Metazoa; Chordata; Craniata; Vertebrata; Euteleostomi; Mammalia; Eutheria; Euarchontoglires; Primates; Haplorrhini; Catarrhini; Hominidae; Homo	Gene.28846::c74464_f1p0_2302::g.28846::m.28846	320-1402[+]	RFFL_MOUSE^RFFL_MOUSE^Q:39-360,H:60-377^35.045%ID^E:1.73e-61^RecName: Full=E3 ubiquitin-protein ligase rififylin {ECO:0000305};^Eukaryota; Metazoa; Chordata; Craniata; Vertebrata; Euteleostomi; Mammalia; Eutheria; Euarchontoglires; Glires; Rodentia; Myomorpha; Muroidea; Muridae; Murinae; Mus; Mus	PF13920.5^zf-C3HC4_3^Zinc finger, C3HC4 type (RING finger)^310-351^E:1.4e-11	ENOG41101VR^ring finger and FYVE-like domain containing E3 ubiquitin protein ligase	KEGG:mmu:67338`KO:K20804	GO:0005737^cellular_component^cytoplasm`GO:0031410^cellular_component^cytoplasmic vesicle`GO:0005829^cellular_component^cytosol`GO:0010008^cellular_component^endosome membrane`GO:0016020^cellular_component^membrane`GO:0005886^cellular_component^plasma membrane`GO:0055038^cellular_component^recycling endosome membrane`GO:0046872^molecular_function^metal ion binding`GO:0002039^molecular_function^p5…	.
cluster_15614	g99929.t1	RFFL_RAT^RFFL_RAT^Q:384-4,H:239-362^53.077%ID^E:1.66e-41^RecName: Full=E3 ubiquitin-protein ligase rififylin;^Eukaryota; Metazoa; Chordata; Craniata; Vertebrata; Euteleostomi; Mammalia; Eutheria; Euarchontoglires; Glires; Rodentia; Myomorpha; Muroidea; Muridae; Murinae; Rattus`RFFL_RAT^RFFL_RAT^Q:759-484,H:46-134^38.043%ID^E:4.87e-11^RecName: Full=E3 ubiquitin-protein ligase rififylin;^Eukaryota;…	Gene.10798::g99929.t1::g.10798::m.10798	1-873[-]	RFFL_HUMAN^RFFL_HUMAN^Q:39-290,H:46-363^35.494%ID^E:1.6e-52^RecName: Full=E3 ubiquitin-protein ligase rififylin {ECO:0000305};^Eukaryota; Metazoa; Chordata; Craniata; Vertebrata; Euteleostomi; Mammalia; Eutheria; Euarchontoglires; Primates; Haplorrhini; Catarrhini; Hominidae; Homo	PF13920.5^zf-C3HC4_3^Zinc finger, C3HC4 type (RING finger)^240-281^E:9.9e-12	ENOG41101VR^ring finger and FYVE-like domain containing E3 ubiquitin protein ligase	KEGG:hsa:117584`KO:K20804	GO:0005737^cellular_component^cytoplasm`GO:0005829^cellular_component^cytosol`GO:0010008^cellular_component^endosome membrane`GO:0016020^cellular_component^membrane`GO:0005654^cellular_component^nucleoplasm`GO:0005886^cellular_component^plasma membrane`GO:0055038^cellular_component^recycling endosome membrane`GO:0046872^molecular_function^metal ion binding`GO:0002039^molecular_function^p53 bindin…	.
cluster_9928	TR87564|c2_g1_i1|m.44638	RIPK1_HUMAN^RIPK1_HUMAN^Q:628-1005,H:536-665^26.923%ID^E:2.84e-06^RecName: Full=Receptor-interacting serine/threonine-protein kinase 1;^Eukaryota; Metazoa; Chordata; Craniata; Vertebrata; Euteleostomi; Mammalia; Eutheria; Euarchontoglires; Primates; Haplorrhini; Catarrhini; Hominidae; Homo	Gene.17690::TR87564|c2_g1_i1|m.44638::g.17690::m.17690	121-1020[+]	RIPK1_HUMAN^RIPK1_HUMAN^Q:170-295,H:536-665^27.206%ID^E:2.18e-06^RecName: Full=Receptor-interacting serine/threonine-protein kinase 1;^Eukaryota; Metazoa; Chordata; Craniata; Vertebrata; Euteleostomi; Mammalia; Eutheria; Euarchontoglires; Primates; Haplorrhini; Catarrhini; Hominidae; Homo	PF00531.21^Death^Death domain^216-287^E:2.4e-08	COG0515^Serine Threonine protein kinase	KEGG:hsa:8737`KO:K02861	GO:0005829^cellular_component^cytosol`GO:0031264^cellular_component^death-inducing signaling complex`GO:0045121^cellular_component^membrane raft`GO:0005739^cellular_component^mitochondrion`GO:0043235^cellular_component^receptor complex`GO:0097342^cellular_component^ripoptosome`GO:0005524^molecular_function^ATP binding`GO:0070513^molecular_function^death domain binding`GO:0005123^molecular_functio…	.
cluster_2274	c43195_f1p0_1391	SEPT4_MACFA^SEPT4_MACFA^Q:140-1060,H:117-423^67.752%ID^E:1.03e-146^RecName: Full=Septin-4;^Eukaryota; Metazoa; Chordata; Craniata; Vertebrata; Euteleostomi; Mammalia; Eutheria; Euarchontoglires; Primates; Haplorrhini; Catarrhini; Cercopithecidae; Cercopithecinae; Macaca	Gene.25079::c43195_f1p0_1391::g.25079::m.25079	110-1159[+]	SEPT4_MACFA^SEPT4_MACFA^Q:11-317,H:117-423^67.752%ID^E:3.26e-160^RecName: Full=Septin-4;^Eukaryota; Metazoa; Chordata; Craniata; Vertebrata; Euteleostomi; Mammalia; Eutheria; Euarchontoglires; Primates; Haplorrhini; Catarrhini; Cercopithecidae; Cercopithecinae; Macaca	PF00735.17^Septin^Septin^35-312^E:3.2e-119`PF01926.22^MMR_HSR1^50S ribosome-binding GTPase^41-173^E:7.5e-10	.	.	GO:0042995^cellular_component^cell projection`GO:0005737^cellular_component^cytoplasm`GO:0005856^cellular_component^cytoskeleton`GO:0005525^molecular_function^GTP binding`GO:0007049^biological_process^cell cycle`GO:0030154^biological_process^cell differentiation`GO:0051301^biological_process^cell division`GO:0007283^biological_process^spermatogenesis	GO:0005515^molecular_function^protein binding`GO:0007165^biological_process^signal transduction
cluster_2274	g51090.t1	SEPT4_MACFA^SEPT4_MACFA^Q:966-235,H:119-391^61.538%ID^E:6.55e-109^RecName: Full=Septin-4;^Eukaryota; Metazoa; Chordata; Craniata; Vertebrata; Euteleostomi; Mammalia; Eutheria; Euarchontoglires; Primates; Haplorrhini; Catarrhini; Cercopithecidae; Cercopithecinae; Macaca	Gene.16205::g51090.t1::g.16205::m.16205	1-1134[-]	SEPT4_PONAB^SEPT4_PONAB^Q:57-297,H:119-388^62.222%ID^E:5.71e-120^RecName: Full=Septin-4;^Eukaryota; Metazoa; Chordata; Craniata; Vertebrata; Euteleostomi; Mammalia; Eutheria; Euarchontoglires; Primates; Haplorrhini; Catarrhini; Hominidae; Pongo	PF00735.17^Septin^Septin^88-298^E:1e-89	COG5019^Cell division control protein	KEGG:pon:100173213`KO:K16943	GO:0042995^cellular_component^cell projection`GO:0005737^cellular_component^cytoplasm`GO:0005856^cellular_component^cytoskeleton`GO:0005525^molecular_function^GTP binding`GO:0007049^biological_process^cell cycle`GO:0030154^biological_process^cell differentiation`GO:0051301^biological_process^cell division`GO:0007283^biological_process^spermatogenesis	GO:0005525^molecular_function^GTP binding
cluster_2274	c138979_f1p1_1483	SEPT4_MOUSE^SEPT4_MOUSE^Q:179-1261,H:120-475^61.685%ID^E:8.48e-155^RecName: Full=Septin-4;^Eukaryota; Metazoa; Chordata; Craniata; Vertebrata; Euteleostomi; Mammalia; Eutheria; Euarchontoglires; Glires; Rodentia; Myomorpha; Muroidea; Muridae; Murinae; Mus; Mus	Gene.32761::c138979_f1p1_1483::g.32761::m.32761	74-1333[+]	SEPT4_MOUSE^SEPT4_MOUSE^Q:36-396,H:120-475^61.685%ID^E:2.94e-167^RecName: Full=Septin-4;^Eukaryota; Metazoa; Chordata; Craniata; Vertebrata; Euteleostomi; Mammalia; Eutheria; Euarchontoglires; Glires; Rodentia; Myomorpha; Muroidea; Muridae; Murinae; Mus; Mus	PF00735.17^Septin^Septin^57-334^E:5.8e-119`PF01926.22^MMR_HSR1^50S ribosome-binding GTPase^63-195^E:1.1e-09	COG5019^Cell division control protein	KEGG:mmu:18952`KO:K16943	GO:0042995^cellular_component^cell projection`GO:0005739^cellular_component^mitochondrion`GO:0031514^cellular_component^motile cilium`GO:0043209^cellular_component^myelin sheath`GO:0005654^cellular_component^nucleoplasm`GO:0031105^cellular_component^septin complex`GO:0097227^cellular_component^sperm annulus`GO:0036126^cellular_component^sperm flagellum`GO:0005525^molecular_function^GTP binding`GO…	GO:0005525^molecular_function^GTP binding
cluster_2274	c66648_f1p4_2627	SEPT4_MOUSE^SEPT4_MOUSE^Q:221-1249,H:124-475^64.205%ID^E:1.46e-151^RecName: Full=Septin-4;^Eukaryota; Metazoa; Chordata; Craniata; Vertebrata; Euteleostomi; Mammalia; Eutheria; Euarchontoglires; Glires; Rodentia; Myomorpha; Muroidea; Muridae; Murinae; Mus; Mus	Gene.27798::c66648_f1p4_2627::g.27798::m.27798	50-1321[+]	SEPT4_MOUSE^SEPT4_MOUSE^Q:52-400,H:118-475^63.966%ID^E:8.85e-173^RecName: Full=Septin-4;^Eukaryota; Metazoa; Chordata; Craniata; Vertebrata; Euteleostomi; Mammalia; Eutheria; Euarchontoglires; Glires; Rodentia; Myomorpha; Muroidea; Muridae; Murinae; Mus; Mus	PF03193.15^RsgA_GTPase^RsgA GTPase^67-148^E:3.2e-07`PF00735.17^Septin^Septin^75-352^E:6.3e-119`PF01926.22^MMR_HSR1^50S ribosome-binding GTPase^81-213^E:1.2e-09	COG5019^Cell division control protein	KEGG:mmu:18952`KO:K16943	GO:0042995^cellular_component^cell projection`GO:0005739^cellular_component^mitochondrion`GO:0031514^cellular_component^motile cilium`GO:0043209^cellular_component^myelin sheath`GO:0005654^cellular_component^nucleoplasm`GO:0031105^cellular_component^septin complex`GO:0097227^cellular_component^sperm annulus`GO:0036126^cellular_component^sperm flagellum`GO:0005525^molecular_function^GTP binding`GO…	GO:0005525^molecular_function^GTP binding
cluster_2274	c23933_f1p2_3614	SEPT4_MOUSE^SEPT4_MOUSE^Q:302-1387,H:119-475^61.518%ID^E:1.42e-145^RecName: Full=Septin-4;^Eukaryota; Metazoa; Chordata; Craniata; Vertebrata; Euteleostomi; Mammalia; Eutheria; Euarchontoglires; Glires; Rodentia; Myomorpha; Muroidea; Muridae; Murinae; Mus; Mus	Gene.22219::c23933_f1p2_3614::g.22219::m.22219	2-1459[+]	SEPT4_HUMAN^SEPT4_HUMAN^Q:101-462,H:119-475^61.518%ID^E:1.35e-165^RecName: Full=Septin-4;^Eukaryota; Metazoa; Chordata; Craniata; Vertebrata; Euteleostomi; Mammalia; Eutheria; Euarchontoglires; Primates; Haplorrhini; Catarrhini; Hominidae; Homo	PF00735.17^Septin^Septin^123-400^E:8.8e-119`PF01926.22^MMR_HSR1^50S ribosome-binding GTPase^129-261^E:1.5e-09	COG5019^Cell division control protein	KEGG:hsa:5414`KO:K16943	GO:0005739^cellular_component^mitochondrion`GO:0043209^cellular_component^myelin sheath`GO:0005654^cellular_component^nucleoplasm`GO:0005634^cellular_component^nucleus`GO:0031105^cellular_component^septin complex`GO:0097227^cellular_component^sperm annulus`GO:0005525^molecular_function^GTP binding`GO:0003924^molecular_function^GTPase activity`GO:0000287^molecular_function^magnesium ion binding`GO…	GO:0003924^molecular_function^GTPase activity`GO:0005525^molecular_function^GTP binding
cluster_2274	c41103_f1p3_2842	SEPT4_MOUSE^SEPT4_MOUSE^Q:414-1463,H:117-475^63.51%ID^E:8.39e-152^RecName: Full=Septin-4;^Eukaryota; Metazoa; Chordata; Craniata; Vertebrata; Euteleostomi; Mammalia; Eutheria; Euarchontoglires; Glires; Rodentia; Myomorpha; Muroidea; Muridae; Murinae; Mus; Mus	Gene.24770::c41103_f1p3_2842::g.24770::m.24770	226-546[+]	.	.	.	.	.	GO:0005525^molecular_function^GTP binding
cluster_2274	c41103_f1p3_2842	SEPT4_MOUSE^SEPT4_MOUSE^Q:414-1463,H:117-475^63.51%ID^E:8.39e-152^RecName: Full=Septin-4;^Eukaryota; Metazoa; Chordata; Craniata; Vertebrata; Euteleostomi; Mammalia; Eutheria; Euarchontoglires; Glires; Rodentia; Myomorpha; Muroidea; Muridae; Murinae; Mus; Mus	Gene.24769::c41103_f1p3_2842::g.24769::m.24769	396-1616[+]	SEPT4_MOUSE^SEPT4_MOUSE^Q:7-356,H:117-475^63.51%ID^E:8.62e-171^RecName: Full=Septin-4;^Eukaryota; Metazoa; Chordata; Craniata; Vertebrata; Euteleostomi; Mammalia; Eutheria; Euarchontoglires; Glires; Rodentia; Myomorpha; Muroidea; Muridae; Murinae; Mus; Mus	PF00735.17^Septin^Septin^31-308^E:5.6e-119`PF01926.22^MMR_HSR1^50S ribosome-binding GTPase^37-169^E:1e-09	COG5019^Cell division control protein	KEGG:mmu:18952`KO:K16943	GO:0042995^cellular_component^cell projection`GO:0005739^cellular_component^mitochondrion`GO:0031514^cellular_component^motile cilium`GO:0043209^cellular_component^myelin sheath`GO:0005654^cellular_component^nucleoplasm`GO:0031105^cellular_component^septin complex`GO:0097227^cellular_component^sperm annulus`GO:0036126^cellular_component^sperm flagellum`GO:0005525^molecular_function^GTP binding`GO…	.
cluster_941	c24405_f1p1_2359	SMAD4_MOUSE^SMAD4_MOUSE^Q:1215-1919,H:315-549^83.404%ID^E:1.13e-121^RecName: Full=Mothers against decapentaplegic homolog 4;^Eukaryota; Metazoa; Chordata; Craniata; Vertebrata; Euteleostomi; Mammalia; Eutheria; Euarchontoglires; Glires; Rodentia; Myomorpha; Muroidea; Muridae; Murinae; Mus; Mus`SMAD4_MOUSE^SMAD4_MOUSE^Q:351-905,H:1-187^80.214%ID^E:7.21e-87^RecName: Full=Mothers against decapentapl…	Gene.22260::c24405_f1p1_2359::g.22260::m.22260	351-1946[+]	SMAD4_BOVIN^SMAD4_BOVIN^Q:1-523,H:1-551^66.667%ID^E:0^RecName: Full=Mothers against decapentaplegic homolog 4;^Eukaryota; Metazoa; Chordata; Craniata; Vertebrata; Euteleostomi; Mammalia; Eutheria; Laurasiatheria; Cetartiodactyla; Ruminantia; Pecora; Bovidae; Bovinae; Bos	PF03165.15^MH1^MH1 domain^37-137^E:3.8e-39`PF03166.13^MH2^MH2 domain^294-503^E:5.5e-74	ENOG410XQKU^SMAD family member	KEGG:bta:540248`KO:K04501	GO:0005737^cellular_component^cytoplasm`GO:0005634^cellular_component^nucleus`GO:0005667^cellular_component^transcription factor complex`GO:0003677^molecular_function^DNA binding`GO:0046872^molecular_function^metal ion binding`GO:0003700^molecular_function^transcription factor activity, sequence-specific DNA binding`GO:0006351^biological_process^transcription, DNA-templated`GO:0007179^biological_…	GO:0005525^molecular_function^GTP binding
cluster_940	TR154788|c11_g1_i17|m.42561	SMAD4_MOUSE^SMAD4_MOUSE^Q:1343-2032,H:320-549^84.348%ID^E:2.1e-120^RecName: Full=Mothers against decapentaplegic homolog 4;^Eukaryota; Metazoa; Chordata; Craniata; Vertebrata; Euteleostomi; Mammalia; Eutheria; Euarchontoglires; Glires; Rodentia; Myomorpha; Muroidea; Muridae; Murinae; Mus; Mus`SMAD4_MOUSE^SMAD4_MOUSE^Q:533-1087,H:1-187^80.214%ID^E:8.15e-87^RecName: Full=Mothers against decapentapl…	Gene.2188::TR154788|c11_g1_i17|m.42561::g.2188::m.2188	533-2059[+]	SMAD4_MOUSE^SMAD4_MOUSE^Q:1-500,H:1-549^67.636%ID^E:0^RecName: Full=Mothers against decapentaplegic homolog 4;^Eukaryota; Metazoa; Chordata; Craniata; Vertebrata; Euteleostomi; Mammalia; Eutheria; Euarchontoglires; Glires; Rodentia; Myomorpha; Muroidea; Muridae; Murinae; Mus; Mus	PF03165.15^MH1^MH1 domain^37-137^E:3.5e-39`PF03166.13^MH2^MH2 domain^271-480^E:5e-74	ENOG410XQKU^SMAD family member	KEGG:mmu:17128`KO:K04501	GO:0032444^cellular_component^activin responsive factor complex`GO:0005813^cellular_component^centrosome`GO:0005737^cellular_component^cytoplasm`GO:0005829^cellular_component^cytosol`GO:0000790^cellular_component^nuclear chromatin`GO:0005654^cellular_component^nucleoplasm`GO:0005634^cellular_component^nucleus`GO:0090575^cellular_component^RNA polymerase II transcription factor complex`GO:0071141^…	GO:0006355^biological_process^regulation of transcription, DNA-templated`GO:0005622^cellular_component^intracellular
cluster_941	TR154788|c11_g1_i9|m.42702	SMAD4_MOUSE^SMAD4_MOUSE^Q:1524-2213,H:320-549^84.348%ID^E:1.1e-119^RecName: Full=Mothers against decapentaplegic homolog 4;^Eukaryota; Metazoa; Chordata; Craniata; Vertebrata; Euteleostomi; Mammalia; Eutheria; Euarchontoglires; Glires; Rodentia; Myomorpha; Muroidea; Muridae; Murinae; Mus; Mus`SMAD4_MOUSE^SMAD4_MOUSE^Q:399-953,H:1-187^80.214%ID^E:2.76e-86^RecName: Full=Mothers against decapentaple…	Gene.2190::TR154788|c11_g1_i9|m.42702::g.2190::m.2190	399-2240[+]	SMAD4_MOUSE^SMAD4_MOUSE^Q:1-605,H:1-549^61.049%ID^E:0^RecName: Full=Mothers against decapentaplegic homolog 4;^Eukaryota; Metazoa; Chordata; Craniata; Vertebrata; Euteleostomi; Mammalia; Eutheria; Euarchontoglires; Glires; Rodentia; Myomorpha; Muroidea; Muridae; Murinae; Mus; Mus	PF03165.15^MH1^MH1 domain^37-137^E:4.7e-39`PF03166.13^MH2^MH2 domain^376-585^E:7.4e-74	ENOG410XQKU^SMAD family member	KEGG:mmu:17128`KO:K04501	GO:0032444^cellular_component^activin responsive factor complex`GO:0005813^cellular_component^centrosome`GO:0005737^cellular_component^cytoplasm`GO:0005829^cellular_component^cytosol`GO:0000790^cellular_component^nuclear chromatin`GO:0005654^cellular_component^nucleoplasm`GO:0005634^cellular_component^nucleus`GO:0090575^cellular_component^RNA polymerase II transcription factor complex`GO:0071141^…	GO:0006355^biological_process^regulation of transcription, DNA-templated`GO:0005622^cellular_component^intracellular
cluster_17328	g106519.t1	STPG1_XENLA^STPG1_XENLA^Q:2-202,H:266-331^55.224%ID^E:3.56e-09^RecName: Full=O(6)-methylguanine-induced apoptosis 2;^Eukaryota; Metazoa; Chordata; Craniata; Vertebrata; Euteleostomi; Amphibia; Batrachia; Anura; Pipoidea; Pipidae; Xenopodinae; Xenopus; Xenopus	Gene.27118::g106519.t1::g.27118::m.27118	2-418[+]	STPG1_XENLA^STPG1_XENLA^Q:1-67,H:266-331^55.224%ID^E:2.09e-19^RecName: Full=O(6)-methylguanine-induced apoptosis 2;^Eukaryota; Metazoa; Chordata; Craniata; Vertebrata; Euteleostomi; Amphibia; Batrachia; Anura; Pipoidea; Pipidae; Xenopodinae; Xenopus; Xenopus	PF07004.11^SHIPPO-rpt^Sperm-tail PG-rich repeat^21-38^E:0.018	.	KEGG:xla:734755	GO:0005737^cellular_component^cytoplasm`GO:0005634^cellular_component^nucleus`GO:0006915^biological_process^apoptotic process	GO:0006355^biological_process^regulation of transcription, DNA-templated`GO:0005622^cellular_component^intracellular
cluster_4955	TR411856|c3_g1_i6|m.7710	STPG1_XENLA^STPG1_XENLA^Q:514-1434,H:40-350^43.849%ID^E:8.02e-54^RecName: Full=O(6)-methylguanine-induced apoptosis 2;^Eukaryota; Metazoa; Chordata; Craniata; Vertebrata; Euteleostomi; Amphibia; Batrachia; Anura; Pipoidea; Pipidae; Xenopodinae; Xenopus; Xenopus	Gene.9029::TR411856|c3_g1_i6|m.7710::g.9029::m.9029	421-1437[+]	STPG1_XENLA^STPG1_XENLA^Q:32-338,H:40-350^43.849%ID^E:3.1e-67^RecName: Full=O(6)-methylguanine-induced apoptosis 2;^Eukaryota; Metazoa; Chordata; Craniata; Vertebrata; Euteleostomi; Amphibia; Batrachia; Anura; Pipoidea; Pipidae; Xenopodinae; Xenopus; Xenopus	PF07004.11^SHIPPO-rpt^Sperm-tail PG-rich repeat^152-179^E:0.85`PF07004.11^SHIPPO-rpt^Sperm-tail PG-rich repeat^231-245^E:0.048`PF07004.11^SHIPPO-rpt^Sperm-tail PG-rich repeat^272-289^E:0.065	.	KEGG:xla:734755	GO:0005737^cellular_component^cytoplasm`GO:0005634^cellular_component^nucleus`GO:0006915^biological_process^apoptotic process	.
cluster_5973	TR479931|c6_g2_i1|m.42005	T53I1_MOUSE^T53I1_MOUSE^Q:1062-1238,H:67-132^52.941%ID^E:1.02e-07^RecName: Full=Tumor protein p53-inducible nuclear protein 1;^Eukaryota; Metazoa; Chordata; Craniata; Vertebrata; Euteleostomi; Mammalia; Eutheria; Euarchontoglires; Glires; Rodentia; Myomorpha; Muroidea; Muridae; Murinae; Mus; Mus	Gene.10764::TR479931|c6_g2_i1|m.42005::g.10764::m.10764	756-1646[+]	T53I1_HUMAN^T53I1_HUMAN^Q:103-202,H:67-157^40.367%ID^E:4.56e-09^RecName: Full=Tumor protein p53-inducible nuclear protein 1;^Eukaryota; Metazoa; Chordata; Craniata; Vertebrata; Euteleostomi; Mammalia; Eutheria; Euarchontoglires; Primates; Haplorrhini; Catarrhini; Hominidae; Homo	PF14839.5^DOR^DOR family^29-277^E:5.3e-22	ENOG4111S9D^tumor protein p53 inducible nuclear protein	KEGG:hsa:94241`KO:K15310	GO:0005776^cellular_component^autophagosome`GO:0031410^cellular_component^cytoplasmic vesicle`GO:0005829^cellular_component^cytosol`GO:0005654^cellular_component^nucleoplasm`GO:0005634^cellular_component^nucleus`GO:0016605^cellular_component^PML body`GO:0016209^molecular_function^antioxidant activity`GO:0006915^biological_process^apoptotic process`GO:0048102^biological_process^autophagic cell dea…	.
cluster_5973	g41843.t1	T53I1_MOUSE^T53I1_MOUSE^Q:585-409,H:67-132^52.941%ID^E:1.76e-08^RecName: Full=Tumor protein p53-inducible nuclear protein 1;^Eukaryota; Metazoa; Chordata; Craniata; Vertebrata; Euteleostomi; Mammalia; Eutheria; Euarchontoglires; Glires; Rodentia; Myomorpha; Muroidea; Muridae; Murinae; Mus; Mus	Gene.21770::g41843.t1::g.21770::m.21770	1-1059[-]	T53I1_MOUSE^T53I1_MOUSE^Q:159-217,H:67-132^52.941%ID^E:4.91e-09^RecName: Full=Tumor protein p53-inducible nuclear protein 1;^Eukaryota; Metazoa; Chordata; Craniata; Vertebrata; Euteleostomi; Mammalia; Eutheria; Euarchontoglires; Glires; Rodentia; Myomorpha; Muroidea; Muridae; Murinae; Mus; Mus	PF14839.5^DOR^DOR family^66-333^E:3.5e-15	ENOG4111S9D^tumor protein p53 inducible nuclear protein	KEGG:mmu:60599`KO:K15310	GO:0005776^cellular_component^autophagosome`GO:0031410^cellular_component^cytoplasmic vesicle`GO:0005829^cellular_component^cytosol`GO:0005634^cellular_component^nucleus`GO:0016605^cellular_component^PML body`GO:0016209^molecular_function^antioxidant activity`GO:0006915^biological_process^apoptotic process`GO:0048102^biological_process^autophagic cell death`GO:0000045^biological_process^autophago…	.
cluster_11736	c73837_f1p2_2161	TAOK1_HUMAN^TAOK1_HUMAN^Q:3-1337,H:454-900^52.349%ID^E:1.09e-115^RecName: Full=Serine/threonine-protein kinase TAO1;^Eukaryota; Metazoa; Chordata; Craniata; Vertebrata; Euteleostomi; Mammalia; Eutheria; Euarchontoglires; Primates; Haplorrhini; Catarrhini; Hominidae; Homo	Gene.28773::c73837_f1p2_2161::g.28773::m.28773	3-1427[+]	TAOK1_HUMAN^TAOK1_HUMAN^Q:1-472,H:454-925^50.211%ID^E:2.53e-133^RecName: Full=Serine/threonine-protein kinase TAO1;^Eukaryota; Metazoa; Chordata; Craniata; Vertebrata; Euteleostomi; Mammalia; Eutheria; Euarchontoglires; Primates; Haplorrhini; Catarrhini; Hominidae; Homo	.	ENOG410Y259^TAO kinase	KEGG:hsa:57551`KO:K04429	GO:0005737^cellular_component^cytoplasm`GO:0005829^cellular_component^cytosol`GO:0070062^cellular_component^extracellular exosome`GO:0005524^molecular_function^ATP binding`GO:0016301^molecular_function^kinase activity`GO:0004709^molecular_function^MAP kinase kinase kinase activity`GO:0004672^molecular_function^protein kinase activity`GO:0004674^molecular_function^protein serine/threonine kinase a…	.
cluster_11736	c17147_f1p0_3527	TAOK1_RAT^TAOK1_RAT^Q:489-1103,H:87-293^72.464%ID^E:1.62e-120^RecName: Full=Serine/threonine-protein kinase TAO1;^Eukaryota; Metazoa; Chordata; Craniata; Vertebrata; Euteleostomi; Mammalia; Eutheria; Euarchontoglires; Glires; Rodentia; Myomorpha; Muroidea; Muridae; Murinae; Rattus`TAOK1_RAT^TAOK1_RAT^Q:230-484,H:1-85^72.941%ID^E:1.62e-120^RecName: Full=Serine/threonine-protein kinase TAO1;^Eukary…	Gene.21150::c17147_f1p0_3527::g.21150::m.21150	2438-2905[+]	TAO_DROME^TAO_DROME^Q:11-151,H:896-1036^43.262%ID^E:6.46e-28^RecName: Full=Serine/threonine-protein kinase Tao {ECO:0000305};^Eukaryota; Metazoa; Ecdysozoa; Arthropoda; Hexapoda; Insecta; Pterygota; Neoptera; Holometabola; Diptera; Brachycera; Muscomorpha; Ephydroidea; Drosophilidae; Drosophila; Sophophora	.	ENOG410Y259^TAO kinase	KEGG:dme:Dmel_CG14217`KO:K04429	GO:0030424^cellular_component^axon`GO:0045178^cellular_component^basal part of cell`GO:0005938^cellular_component^cell cortex`GO:0005737^cellular_component^cytoplasm`GO:0016020^cellular_component^membrane`GO:0005874^cellular_component^microtubule`GO:0043204^cellular_component^perikaryon`GO:0005886^cellular_component^plasma membrane`GO:0005819^cellular_component^spindle`GO:0005524^molecular_functi…	.
cluster_11736	c17147_f1p0_3527	TAOK1_RAT^TAOK1_RAT^Q:489-1103,H:87-293^72.464%ID^E:1.62e-120^RecName: Full=Serine/threonine-protein kinase TAO1;^Eukaryota; Metazoa; Chordata; Craniata; Vertebrata; Euteleostomi; Mammalia; Eutheria; Euarchontoglires; Glires; Rodentia; Myomorpha; Muroidea; Muridae; Murinae; Rattus`TAOK1_RAT^TAOK1_RAT^Q:230-484,H:1-85^72.941%ID^E:1.62e-120^RecName: Full=Serine/threonine-protein kinase TAO1;^Eukary…	Gene.21149::c17147_f1p0_3527::g.21149::m.21149	543-1139[+]	TAOK3_CHICK^TAOK3_CHICK^Q:1-166,H:101-267^80.24%ID^E:1.07e-91^RecName: Full=Serine/threonine-protein kinase TAO3;^Eukaryota; Metazoa; Chordata; Craniata; Vertebrata; Euteleostomi; Archelosauria; Archosauria; Dinosauria; Saurischia; Theropoda; Coelurosauria; Aves; Neognathae; Galloanserae; Galliformes; Phasianidae; Phasianinae; Gallus	PF00069.24^Pkinase^Protein kinase domain^1-170^E:1e-37`PF07714.16^Pkinase_Tyr^Protein tyrosine kinase^2-168^E:3.9e-25	ENOG410Y259^TAO kinase	KEGG:gga:395499`KO:K04429	GO:0005737^cellular_component^cytoplasm`GO:0005524^molecular_function^ATP binding`GO:0004709^molecular_function^MAP kinase kinase kinase activity`GO:0004674^molecular_function^protein serine/threonine kinase activity`GO:0016740^molecular_function^transferase activity`GO:0006974^biological_process^cellular response to DNA damage stimulus`GO:0006281^biological_process^DNA repair`GO:0097194^biologic…	.
cluster_11736	c17147_f1p0_3527	TAOK1_RAT^TAOK1_RAT^Q:489-1103,H:87-293^72.464%ID^E:1.62e-120^RecName: Full=Serine/threonine-protein kinase TAO1;^Eukaryota; Metazoa; Chordata; Craniata; Vertebrata; Euteleostomi; Mammalia; Eutheria; Euarchontoglires; Glires; Rodentia; Myomorpha; Muroidea; Muridae; Murinae; Rattus`TAOK1_RAT^TAOK1_RAT^Q:230-484,H:1-85^72.941%ID^E:1.62e-120^RecName: Full=Serine/threonine-protein kinase TAO1;^Eukary…	Gene.21148::c17147_f1p0_3527::g.21148::m.21148	949-2487[+]	TAOK1_RAT^TAOK1_RAT^Q:22-508,H:261-786^46.226%ID^E:8.25e-129^RecName: Full=Serine/threonine-protein kinase TAO1;^Eukaryota; Metazoa; Chordata; Craniata; Vertebrata; Euteleostomi; Mammalia; Eutheria; Euarchontoglires; Glires; Rodentia; Myomorpha; Muroidea; Muridae; Murinae; Rattus	.	ENOG410Y259^TAO kinase	KEGG:rno:286993`KO:K04429	GO:0005737^cellular_component^cytoplasm`GO:0005524^molecular_function^ATP binding`GO:0004709^molecular_function^MAP kinase kinase kinase activity`GO:0031489^molecular_function^myosin V binding`GO:0030295^molecular_function^protein kinase activator activity`GO:0019901^molecular_function^protein kinase binding`GO:0004674^molecular_function^protein serine/threonine kinase activity`GO:0006974^biologi…	GO:0004672^molecular_function^protein kinase activity`GO:0005524^molecular_function^ATP binding`GO:0006468^biological_process^protein phosphorylation
cluster_11736	c81684_f1p0_2041	TAOK2_XENLA^TAOK2_XENLA^Q:250-2040,H:1-591^54.38%ID^E:0^RecName: Full=Serine/threonine-protein kinase TAO2;^Eukaryota; Metazoa; Chordata; Craniata; Vertebrata; Euteleostomi; Amphibia; Batrachia; Anura; Pipoidea; Pipidae; Xenopodinae; Xenopus; Xenopus	Gene.29477::c81684_f1p0_2041::g.29477::m.29477	250-2040[+]	TAOK1_HUMAN^TAOK1_HUMAN^Q:1-597,H:1-592^56.281%ID^E:0^RecName: Full=Serine/threonine-protein kinase TAO1;^Eukaryota; Metazoa; Chordata; Craniata; Vertebrata; Euteleostomi; Mammalia; Eutheria; Euarchontoglires; Primates; Haplorrhini; Catarrhini; Hominidae; Homo	PF00069.24^Pkinase^Protein kinase domain^28-281^E:6.9e-63`PF07714.16^Pkinase_Tyr^Protein tyrosine kinase^31-273^E:6.5e-43	ENOG410Y259^TAO kinase	KEGG:hsa:57551`KO:K04429	GO:0005737^cellular_component^cytoplasm`GO:0005829^cellular_component^cytosol`GO:0070062^cellular_component^extracellular exosome`GO:0005524^molecular_function^ATP binding`GO:0016301^molecular_function^kinase activity`GO:0004709^molecular_function^MAP kinase kinase kinase activity`GO:0004672^molecular_function^protein kinase activity`GO:0004674^molecular_function^protein serine/threonine kinase a…	.
cluster_1401	g67667.t1	THAP1_MOUSE^THAP1_MOUSE^Q:372-118,H:1-81^41.176%ID^E:4.98e-16^RecName: Full=THAP domain-containing protein 1;^Eukaryota; Metazoa; Chordata; Craniata; Vertebrata; Euteleostomi; Mammalia; Eutheria; Euarchontoglires; Glires; Rodentia; Myomorpha; Muroidea; Muridae; Murinae; Mus; Mus	Gene.17421::g67667.t1::g.17421::m.17421	1-372[-]	THAP1_MOUSE^THAP1_MOUSE^Q:1-85,H:1-81^41.176%ID^E:4.63e-16^RecName: Full=THAP domain-containing protein 1;^Eukaryota; Metazoa; Chordata; Craniata; Vertebrata; Euteleostomi; Mammalia; Eutheria; Euarchontoglires; Glires; Rodentia; Myomorpha; Muroidea; Muridae; Murinae; Mus; Mus	PF05485.11^THAP^THAP domain^5-85^E:1.8e-17	ENOG4111FGC^THAP domain containing, apoptosis associated protein 1	KEGG:mmu:73754	GO:0001650^cellular_component^fibrillar center`GO:0043231^cellular_component^intracellular membrane-bounded organelle`GO:0005634^cellular_component^nucleus`GO:0016605^cellular_component^PML body`GO:0042802^molecular_function^identical protein binding`GO:0043565^molecular_function^sequence-specific DNA binding`GO:0008270^molecular_function^zinc ion binding`GO:0007049^biological_process^cell cycle`…	GO:0004672^molecular_function^protein kinase activity`GO:0005524^molecular_function^ATP binding`GO:0006468^biological_process^protein phosphorylation
cluster_1401	TR481688|c4_g12_i1|m.1467	THAP1_MOUSE^THAP1_MOUSE^Q:779-1033,H:1-81^41.176%ID^E:2.33e-14^RecName: Full=THAP domain-containing protein 1;^Eukaryota; Metazoa; Chordata; Craniata; Vertebrata; Euteleostomi; Mammalia; Eutheria; Euarchontoglires; Glires; Rodentia; Myomorpha; Muroidea; Muridae; Murinae; Mus; Mus	Gene.10807::TR481688|c4_g12_i1|m.1467::g.10807::m.10807	779-1243[+]	THAP1_MOUSE^THAP1_MOUSE^Q:1-85,H:1-81^41.176%ID^E:7.06e-16^RecName: Full=THAP domain-containing protein 1;^Eukaryota; Metazoa; Chordata; Craniata; Vertebrata; Euteleostomi; Mammalia; Eutheria; Euarchontoglires; Glires; Rodentia; Myomorpha; Muroidea; Muridae; Murinae; Mus; Mus	PF05485.11^THAP^THAP domain^5-85^E:3.3e-17	ENOG4111FGC^THAP domain containing, apoptosis associated protein 1	KEGG:mmu:73754	GO:0001650^cellular_component^fibrillar center`GO:0043231^cellular_component^intracellular membrane-bounded organelle`GO:0005634^cellular_component^nucleus`GO:0016605^cellular_component^PML body`GO:0042802^molecular_function^identical protein binding`GO:0043565^molecular_function^sequence-specific DNA binding`GO:0008270^molecular_function^zinc ion binding`GO:0007049^biological_process^cell cycle`…	GO:0003676^molecular_function^nucleic acid binding
cluster_11188	c65850_f1p2_2229	.	Gene.37265::c65850_f1p2_2229::g.37265::m.37265	573-1952[+]	TNR11_MOUSE^TNR11_MOUSE^Q:49-207,H:85-237^27.976%ID^E:1.64e-07^RecName: Full=Tumor necrosis factor receptor superfamily member 11A;^Eukaryota; Metazoa; Chordata; Craniata; Vertebrata; Euteleostomi; Mammalia; Eutheria; Euarchontoglires; Glires; Rodentia; Myomorpha; Muroidea; Muridae; Murinae; Mus; Mus	.	ENOG41125ED^Tumor necrosis factor receptor superfamily, member 11a, NFKB activator	KEGG:mmu:21934`KO:K05147	GO:0009986^cellular_component^cell surface`GO:0005829^cellular_component^cytosol`GO:0009897^cellular_component^external side of plasma membrane`GO:0005887^cellular_component^integral component of plasma membrane`GO:0005886^cellular_component^plasma membrane`GO:0019955^molecular_function^cytokine binding`GO:0046872^molecular_function^metal ion binding`GO:0004888^molecular_function^transmembrane si…	GO:0003676^molecular_function^nucleic acid binding
cluster_11188	c42288_f1p0_1849	.	Gene.37096::c42288_f1p0_1849::g.37096::m.37096	309-1733[-]	TNR11_MOUSE^TNR11_MOUSE^Q:49-207,H:85-237^27.976%ID^E:1.69e-07^RecName: Full=Tumor necrosis factor receptor superfamily member 11A;^Eukaryota; Metazoa; Chordata; Craniata; Vertebrata; Euteleostomi; Mammalia; Eutheria; Euarchontoglires; Glires; Rodentia; Myomorpha; Muroidea; Muridae; Murinae; Mus; Mus	.	ENOG41125ED^Tumor necrosis factor receptor superfamily, member 11a, NFKB activator	KEGG:mmu:21934`KO:K05147	GO:0009986^cellular_component^cell surface`GO:0005829^cellular_component^cytosol`GO:0009897^cellular_component^external side of plasma membrane`GO:0005887^cellular_component^integral component of plasma membrane`GO:0005886^cellular_component^plasma membrane`GO:0019955^molecular_function^cytokine binding`GO:0046872^molecular_function^metal ion binding`GO:0004888^molecular_function^transmembrane si…	.
cluster_11188	c82514_f1p0_2171	.	Gene.36452::c82514_f1p0_2171::g.36452::m.36452	408-1505[+]	TNR11_MOUSE^TNR11_MOUSE^Q:70-228,H:85-237^27.976%ID^E:1.09e-06^RecName: Full=Tumor necrosis factor receptor superfamily member 11A;^Eukaryota; Metazoa; Chordata; Craniata; Vertebrata; Euteleostomi; Mammalia; Eutheria; Euarchontoglires; Glires; Rodentia; Myomorpha; Muroidea; Muridae; Murinae; Mus; Mus	.	ENOG41125ED^Tumor necrosis factor receptor superfamily, member 11a, NFKB activator	KEGG:mmu:21934`KO:K05147	GO:0009986^cellular_component^cell surface`GO:0005829^cellular_component^cytosol`GO:0009897^cellular_component^external side of plasma membrane`GO:0005887^cellular_component^integral component of plasma membrane`GO:0005886^cellular_component^plasma membrane`GO:0019955^molecular_function^cytokine binding`GO:0046872^molecular_function^metal ion binding`GO:0004888^molecular_function^transmembrane si…	.
cluster_11188	c67749_f1p0_1765	.	Gene.27953::c67749_f1p0_1765::g.27953::m.27953	3-1487[+]	TNR11_MOUSE^TNR11_MOUSE^Q:86-244,H:85-237^27.976%ID^E:2.86e-07^RecName: Full=Tumor necrosis factor receptor superfamily member 11A;^Eukaryota; Metazoa; Chordata; Craniata; Vertebrata; Euteleostomi; Mammalia; Eutheria; Euarchontoglires; Glires; Rodentia; Myomorpha; Muroidea; Muridae; Murinae; Mus; Mus	.	ENOG41125ED^Tumor necrosis factor receptor superfamily, member 11a, NFKB activator	KEGG:mmu:21934`KO:K05147	GO:0009986^cellular_component^cell surface`GO:0005829^cellular_component^cytosol`GO:0009897^cellular_component^external side of plasma membrane`GO:0005887^cellular_component^integral component of plasma membrane`GO:0005886^cellular_component^plasma membrane`GO:0019955^molecular_function^cytokine binding`GO:0046872^molecular_function^metal ion binding`GO:0004888^molecular_function^transmembrane si…	.
cluster_11945	c12490_f2p0_2753	.	Gene.35085::c12490_f2p0_2753::g.35085::m.35085	657-2675[+]	TNR21_MOUSE^TNR21_MOUSE^Q:35-110,H:67-143^36.364%ID^E:5.34e-06^RecName: Full=Tumor necrosis factor receptor superfamily member 21;^Eukaryota; Metazoa; Chordata; Craniata; Vertebrata; Euteleostomi; Mammalia; Eutheria; Euarchontoglires; Glires; Rodentia; Myomorpha; Muroidea; Muridae; Murinae; Mus; Mus	PF00020.17^TNFR_c6^TNFR/NGFR cysteine-rich region^59-98^E:3.8e-08	ENOG410YYKW^tumor necrosis factor receptor superfamily member 21	KEGG:mmu:94185`KO:K05157	GO:0030424^cellular_component^axon`GO:0005887^cellular_component^integral component of plasma membrane`GO:0031226^cellular_component^intrinsic component of plasma membrane`GO:0005031^molecular_function^tumor necrosis factor-activated receptor activity`GO:0002250^biological_process^adaptive immune response`GO:0006915^biological_process^apoptotic process`GO:0097190^biological_process^apoptotic sign…	.
cluster_1356	TR180673|c12_g1_i1|m.33861	TNR21_MOUSE^TNR21_MOUSE^Q:187-414,H:67-143^36.364%ID^E:9.26e-06^RecName: Full=Tumor necrosis factor receptor superfamily member 21;^Eukaryota; Metazoa; Chordata; Craniata; Vertebrata; Euteleostomi; Mammalia; Eutheria; Euarchontoglires; Glires; Rodentia; Myomorpha; Muroidea; Muridae; Murinae; Mus; Mus	Gene.2820::TR180673|c12_g1_i1|m.33861::g.2820::m.2820	1-2340[+]	TNR21_MOUSE^TNR21_MOUSE^Q:63-138,H:67-143^36.364%ID^E:4.31e-06^RecName: Full=Tumor necrosis factor receptor superfamily member 21;^Eukaryota; Metazoa; Chordata; Craniata; Vertebrata; Euteleostomi; Mammalia; Eutheria; Euarchontoglires; Glires; Rodentia; Myomorpha; Muroidea; Muridae; Murinae; Mus; Mus	PF00020.17^TNFR_c6^TNFR/NGFR cysteine-rich region^87-126^E:4.5e-08	ENOG410YYKW^tumor necrosis factor receptor superfamily member 21	KEGG:mmu:94185`KO:K05157	GO:0030424^cellular_component^axon`GO:0005887^cellular_component^integral component of plasma membrane`GO:0031226^cellular_component^intrinsic component of plasma membrane`GO:0005031^molecular_function^tumor necrosis factor-activated receptor activity`GO:0002250^biological_process^adaptive immune response`GO:0006915^biological_process^apoptotic process`GO:0097190^biological_process^apoptotic sign…	GO:0005515^molecular_function^protein binding
cluster_1356	g20496.t1	.	Gene.10269::g20496.t1::g.10269::m.10269	1-2064[+]	TNR21_MOUSE^TNR21_MOUSE^Q:90-154,H:67-132^39.394%ID^E:7.71e-06^RecName: Full=Tumor necrosis factor receptor superfamily member 21;^Eukaryota; Metazoa; Chordata; Craniata; Vertebrata; Euteleostomi; Mammalia; Eutheria; Euarchontoglires; Glires; Rodentia; Myomorpha; Muroidea; Muridae; Murinae; Mus; Mus	PF00020.17^TNFR_c6^TNFR/NGFR cysteine-rich region^114-153^E:3.9e-08	ENOG410YYKW^tumor necrosis factor receptor superfamily member 21	KEGG:mmu:94185`KO:K05157	GO:0030424^cellular_component^axon`GO:0005887^cellular_component^integral component of plasma membrane`GO:0031226^cellular_component^intrinsic component of plasma membrane`GO:0005031^molecular_function^tumor necrosis factor-activated receptor activity`GO:0002250^biological_process^adaptive immune response`GO:0006915^biological_process^apoptotic process`GO:0097190^biological_process^apoptotic sign…	GO:0005515^molecular_function^protein binding
cluster_5541	g53219.t1	TRAF2_HUMAN^TRAF2_HUMAN^Q:1191-34,H:25-501^33.612%ID^E:4.66e-82^RecName: Full=TNF receptor-associated factor 2;^Eukaryota; Metazoa; Chordata; Craniata; Vertebrata; Euteleostomi; Mammalia; Eutheria; Euarchontoglires; Primates; Haplorrhini; Catarrhini; Hominidae; Homo	Gene.14695::g53219.t1::g.14695::m.14695	1-1731[-]	TRAF2_HUMAN^TRAF2_HUMAN^Q:181-566,H:25-501^33.612%ID^E:5.77e-82^RecName: Full=TNF receptor-associated factor 2;^Eukaryota; Metazoa; Chordata; Craniata; Vertebrata; Euteleostomi; Mammalia; Eutheria; Euarchontoglires; Primates; Haplorrhini; Catarrhini; Hominidae; Homo	PF01359.17^Transposase_1^Transposase (partial DDE domain)^56-133^E:2.7e-19`PF13445.5^zf-RING_UBOX^RING-type zinc-finger^190-217^E:7.3e-05`PF00097.24^zf-C3HC4^Zinc finger, C3HC4 type (RING finger)^190-226^E:0.00025	ENOG4111M70^positive regulation of protein homodimerization activity	KEGG:hsa:7186`KO:K03173	GO:1990597^cellular_component^AIP1-IRE1 complex`GO:0035631^cellular_component^CD40 receptor complex`GO:0005938^cellular_component^cell cortex`GO:0009898^cellular_component^cytoplasmic side of plasma membrane`GO:0005829^cellular_component^cytosol`GO:1990604^cellular_component^IRE1-TRAF2-ASK1 complex`GO:0045121^cellular_component^membrane raft`GO:0005654^cellular_component^nucleoplasm`GO:0097057^ce…	GO:0005515^molecular_function^protein binding
cluster_15867	c82312_f1p0_2491	TRAF3_MOUSE^TRAF3_MOUSE^Q:247-1683,H:45-559^33.523%ID^E:2.23e-82^RecName: Full=TNF receptor-associated factor 3;^Eukaryota; Metazoa; Chordata; Craniata; Vertebrata; Euteleostomi; Mammalia; Eutheria; Euarchontoglires; Glires; Rodentia; Myomorpha; Muroidea; Muridae; Murinae; Mus; Mus	Gene.29563::c82312_f1p0_2491::g.29563::m.29563	151-1695[+]	TRAF3_MOUSE^TRAF3_MOUSE^Q:33-511,H:45-559^33.523%ID^E:4.58e-87^RecName: Full=TNF receptor-associated factor 3;^Eukaryota; Metazoa; Chordata; Craniata; Vertebrata; Euteleostomi; Mammalia; Eutheria; Euarchontoglires; Glires; Rodentia; Myomorpha; Muroidea; Muridae; Murinae; Mus; Mus	PF00097.24^zf-C3HC4^Zinc finger, C3HC4 type (RING finger)^40-77^E:6e-05`PF02176.17^zf-TRAF^TRAF-type zinc finger^158-216^E:1.3e-08	ENOG410YQ97^Toll signaling pathway	KEGG:mmu:22031`KO:K03174	GO:0035631^cellular_component^CD40 receptor complex`GO:0009898^cellular_component^cytoplasmic side of plasma membrane`GO:0005768^cellular_component^endosome`GO:0019901^molecular_function^protein kinase binding`GO:0019903^molecular_function^protein phosphatase binding`GO:0031996^molecular_function^thioesterase binding`GO:0016740^molecular_function^transferase activity`GO:0005164^molecular_function…	GO:0046872^molecular_function^metal ion binding
cluster_9167	c43236_f1p0_1788	TRAF4_MOUSE^TRAF4_MOUSE^Q:174-1577,H:1-463^46.316%ID^E:4.38e-155^RecName: Full=TNF receptor-associated factor 4;^Eukaryota; Metazoa; Chordata; Craniata; Vertebrata; Euteleostomi; Mammalia; Eutheria; Euarchontoglires; Glires; Rodentia; Myomorpha; Muroidea; Muridae; Murinae; Mus; Mus	Gene.25085::c43236_f1p0_1788::g.25085::m.25085	174-1601[+]	TRAF4_MOUSE^TRAF4_MOUSE^Q:1-468,H:1-463^46.316%ID^E:1.1e-156^RecName: Full=TNF receptor-associated factor 4;^Eukaryota; Metazoa; Chordata; Craniata; Vertebrata; Euteleostomi; Mammalia; Eutheria; Euarchontoglires; Glires; Rodentia; Myomorpha; Muroidea; Muridae; Murinae; Mus; Mus	PF00097.24^zf-C3HC4^Zinc finger, C3HC4 type (RING finger)^18-59^E:5.2e-08`PF13923.5^zf-C3HC4_2^Zinc finger, C3HC4 type (RING finger)^18-50^E:2.2e-07`PF13445.5^zf-RING_UBOX^RING-type zinc-finger^18-65^E:1.3e-05`PF02176.17^zf-TRAF^TRAF-type zinc finger^112-165^E:5.6e-07`PF02176.17^zf-TRAF^TRAF-type zinc finger^167-221^E:3.8e-11`PF13913.5^zf-C2HC_2^zinc-finger of a C2HC-type^203-225^E:0.0028`PF02176…	ENOG410Z7YX^TNF receptor-associated factor	KEGG:mmu:22032`KO:K09848	GO:0005923^cellular_component^bicellular tight junction`GO:0005737^cellular_component^cytoplasm`GO:0005856^cellular_component^cytoskeleton`GO:0005634^cellular_component^nucleus`GO:0048471^cellular_component^perinuclear region of cytoplasm`GO:0005886^cellular_component^plasma membrane`GO:0042802^molecular_function^identical protein binding`GO:0019901^molecular_function^protein kinase binding`GO:00…	GO:0046872^molecular_function^metal ion binding`GO:0008270^molecular_function^zinc ion binding
cluster_9167	TR683727|c9_g1_i5|m.7586	TRAF4_MOUSE^TRAF4_MOUSE^Q:845-2098,H:41-463^45.176%ID^E:4.24e-130^RecName: Full=TNF receptor-associated factor 4;^Eukaryota; Metazoa; Chordata; Craniata; Vertebrata; Euteleostomi; Mammalia; Eutheria; Euarchontoglires; Glires; Rodentia; Myomorpha; Muroidea; Muridae; Murinae; Mus; Mus	Gene.16376::TR683727|c9_g1_i5|m.7586::g.16376::m.16376	734-2122[+]	TRAF4_MOUSE^TRAF4_MOUSE^Q:38-455,H:41-463^45.176%ID^E:1.44e-134^RecName: Full=TNF receptor-associated factor 4;^Eukaryota; Metazoa; Chordata; Craniata; Vertebrata; Euteleostomi; Mammalia; Eutheria; Euarchontoglires; Glires; Rodentia; Myomorpha; Muroidea; Muridae; Murinae; Mus; Mus	PF02176.17^zf-TRAF^TRAF-type zinc finger^99-152^E:5.4e-07`PF02176.17^zf-TRAF^TRAF-type zinc finger^154-208^E:3.7e-11`PF13913.5^zf-C2HC_2^zinc-finger of a C2HC-type^190-212^E:0.0027`PF02176.17^zf-TRAF^TRAF-type zinc finger^208-267^E:1.1e-16`PF00917.25^MATH^MATH domain^418-454^E:0.051	ENOG410Z7YX^TNF receptor-associated factor	KEGG:mmu:22032`KO:K09848	GO:0005923^cellular_component^bicellular tight junction`GO:0005737^cellular_component^cytoplasm`GO:0005856^cellular_component^cytoskeleton`GO:0005634^cellular_component^nucleus`GO:0048471^cellular_component^perinuclear region of cytoplasm`GO:0005886^cellular_component^plasma membrane`GO:0042802^molecular_function^identical protein binding`GO:0019901^molecular_function^protein kinase binding`GO:00…	GO:0046872^molecular_function^metal ion binding`GO:0008270^molecular_function^zinc ion binding`GO:0005515^molecular_function^protein binding
cluster_4580	g38415.t1	TRAF6_BOVIN^TRAF6_BOVIN^Q:1218-16,H:198-519^30.025%ID^E:9.15e-49^RecName: Full=TNF receptor-associated factor 6;^Eukaryota; Metazoa; Chordata; Craniata; Vertebrata; Euteleostomi; Mammalia; Eutheria; Laurasiatheria; Cetartiodactyla; Ruminantia; Pecora; Bovidae; Bovinae; Bos`TRAF6_BOVIN^TRAF6_BOVIN^Q:1977-1681,H:55-151^57.576%ID^E:7.23e-31^RecName: Full=TNF receptor-associated factor 6;^Eukaryota; …	Gene.18173::g38415.t1::g.18173::m.18173	1-1986[-]	TRAF6_BOVIN^TRAF6_BOVIN^Q:257-657,H:198-519^29.529%ID^E:8.82e-49^RecName: Full=TNF receptor-associated factor 6;^Eukaryota; Metazoa; Chordata; Craniata; Vertebrata; Euteleostomi; Mammalia; Eutheria; Laurasiatheria; Cetartiodactyla; Ruminantia; Pecora; Bovidae; Bovinae; Bos`TRAF6_BOVIN^TRAF6_BOVIN^Q:4-102,H:55-151^57.576%ID^E:6.75e-31^RecName: Full=TNF receptor-associated factor 6;^Eukaryota; Meta…	PF13923.5^zf-C3HC4_2^Zinc finger, C3HC4 type (RING finger)^19-57^E:7.9e-10`PF13639.5^zf-RING_2^Ring finger domain^19-57^E:6.8e-07`PF00097.24^zf-C3HC4^Zinc finger, C3HC4 type (RING finger)^20-56^E:6e-08`PF13445.5^zf-RING_UBOX^RING-type zinc-finger^20-56^E:3.3e-05`PF02176.17^zf-TRAF^TRAF-type zinc finger^283-320^E:2e-07	ENOG410XTXK^TNF receptor-associated factor 6, E3 ubiquitin protein ligase	KEGG:bta:539124`KO:K03175	GO:0035631^cellular_component^CD40 receptor complex`GO:0005938^cellular_component^cell cortex`GO:0009898^cellular_component^cytoplasmic side of plasma membrane`GO:0005829^cellular_component^cytosol`GO:0005811^cellular_component^lipid droplet`GO:0005634^cellular_component^nucleus`GO:0048471^cellular_component^perinuclear region of cytoplasm`GO:0043234^cellular_component^protein complex`GO:0042826^…	GO:0008270^molecular_function^zinc ion binding`GO:0005515^molecular_function^protein binding
cluster_28003	g92097.t1	TRAF6_BOVIN^TRAF6_BOVIN^Q:40-324,H:66-156^32.99%ID^E:2.63e-07^RecName: Full=TNF receptor-associated factor 6;^Eukaryota; Metazoa; Chordata; Craniata; Vertebrata; Euteleostomi; Mammalia; Eutheria; Laurasiatheria; Cetartiodactyla; Ruminantia; Pecora; Bovidae; Bovinae; Bos	Gene.2418::g92097.t1::g.2418::m.2418	1-477[+]	TRAF6_BOVIN^TRAF6_BOVIN^Q:14-108,H:66-156^32.99%ID^E:2.11e-07^RecName: Full=TNF receptor-associated factor 6;^Eukaryota; Metazoa; Chordata; Craniata; Vertebrata; Euteleostomi; Mammalia; Eutheria; Laurasiatheria; Cetartiodactyla; Ruminantia; Pecora; Bovidae; Bovinae; Bos	.	ENOG410XTXK^TNF receptor-associated factor 6, E3 ubiquitin protein ligase	KEGG:bta:539124`KO:K03175	GO:0035631^cellular_component^CD40 receptor complex`GO:0005938^cellular_component^cell cortex`GO:0009898^cellular_component^cytoplasmic side of plasma membrane`GO:0005829^cellular_component^cytosol`GO:0005811^cellular_component^lipid droplet`GO:0005634^cellular_component^nucleus`GO:0048471^cellular_component^perinuclear region of cytoplasm`GO:0043234^cellular_component^protein complex`GO:0042826^…	GO:0046872^molecular_function^metal ion binding`GO:0008270^molecular_function^zinc ion binding
cluster_8747	g62611.t1	TRAF6_HUMAN^TRAF6_HUMAN^Q:19-1029,H:41-437^26.733%ID^E:2.14e-29^RecName: Full=TNF receptor-associated factor 6;^Eukaryota; Metazoa; Chordata; Craniata; Vertebrata; Euteleostomi; Mammalia; Eutheria; Euarchontoglires; Primates; Haplorrhini; Catarrhini; Hominidae; Homo	Gene.6342::g62611.t1::g.6342::m.6342	1-1233[+]	TRAF6_HUMAN^TRAF6_HUMAN^Q:7-400,H:41-499^25.319%ID^E:1.23e-36^RecName: Full=TNF receptor-associated factor 6;^Eukaryota; Metazoa; Chordata; Craniata; Vertebrata; Euteleostomi; Mammalia; Eutheria; Euarchontoglires; Primates; Haplorrhini; Catarrhini; Hominidae; Homo	PF00097.24^zf-C3HC4^Zinc finger, C3HC4 type (RING finger)^34-71^E:4e-09`PF13923.5^zf-C3HC4_2^Zinc finger, C3HC4 type (RING finger)^34-72^E:3.9e-08`PF13445.5^zf-RING_UBOX^RING-type zinc-finger^34-71^E:1.4e-07`PF15227.5^zf-C3HC4_4^zinc finger of C3HC4-type, RING^34-66^E:3.7e-07`PF13639.5^zf-RING_2^Ring finger domain^34-72^E:1.8e-06`PF02176.17^zf-TRAF^TRAF-type zinc finger^84-134^E:7.7e-06`PF02176.1…	ENOG410XTXK^TNF receptor-associated factor 6, E3 ubiquitin protein ligase	KEGG:hsa:7189`KO:K03175	GO:0035631^cellular_component^CD40 receptor complex`GO:0005938^cellular_component^cell cortex`GO:0005737^cellular_component^cytoplasm`GO:0009898^cellular_component^cytoplasmic side of plasma membrane`GO:0005829^cellular_component^cytosol`GO:0010008^cellular_component^endosome membrane`GO:0005811^cellular_component^lipid droplet`GO:0005634^cellular_component^nucleus`GO:0048471^cellular_component^p…	.
cluster_8747	TR65625|c5_g6_i1|m.25253	TRAF6_HUMAN^TRAF6_HUMAN^Q:2-1123,H:39-437^29.829%ID^E:7.42e-39^RecName: Full=TNF receptor-associated factor 6;^Eukaryota; Metazoa; Chordata; Craniata; Vertebrata; Euteleostomi; Mammalia; Eutheria; Euarchontoglires; Primates; Haplorrhini; Catarrhini; Hominidae; Homo	Gene.15647::TR65625|c5_g6_i1|m.25253::g.15647::m.15647	2-1327[+]	TRAF6_HUMAN^TRAF6_HUMAN^Q:1-431,H:39-499^28%ID^E:3.79e-47^RecName: Full=TNF receptor-associated factor 6;^Eukaryota; Metazoa; Chordata; Craniata; Vertebrata; Euteleostomi; Mammalia; Eutheria; Euarchontoglires; Primates; Haplorrhini; Catarrhini; Hominidae; Homo	PF00097.24^zf-C3HC4^Zinc finger, C3HC4 type (RING finger)^30-67^E:4.4e-09`PF13923.5^zf-C3HC4_2^Zinc finger, C3HC4 type (RING finger)^30-68^E:4.3e-08`PF13445.5^zf-RING_UBOX^RING-type zinc-finger^30-67^E:1.5e-07`PF15227.5^zf-C3HC4_4^zinc finger of C3HC4-type, RING^30-62^E:4.1e-07`PF13639.5^zf-RING_2^Ring finger domain^30-68^E:2e-06`PF02176.17^zf-TRAF^TRAF-type zinc finger^115-165^E:8.6e-06`PF02176.…	ENOG410XTXK^TNF receptor-associated factor 6, E3 ubiquitin protein ligase	KEGG:hsa:7189`KO:K03175	GO:0035631^cellular_component^CD40 receptor complex`GO:0005938^cellular_component^cell cortex`GO:0005737^cellular_component^cytoplasm`GO:0009898^cellular_component^cytoplasmic side of plasma membrane`GO:0005829^cellular_component^cytosol`GO:0010008^cellular_component^endosome membrane`GO:0005811^cellular_component^lipid droplet`GO:0005634^cellular_component^nucleus`GO:0048471^cellular_component^p…	GO:0046872^molecular_function^metal ion binding`GO:0008270^molecular_function^zinc ion binding
cluster_8	c18136_f5p4_2506	TRAF7_MOUSE^TRAF7_MOUSE^Q:528-2228,H:8-592^61.121%ID^E:0^RecName: Full=E3 ubiquitin-protein ligase TRAF7;^Eukaryota; Metazoa; Chordata; Craniata; Vertebrata; Euteleostomi; Mammalia; Eutheria; Euarchontoglires; Glires; Rodentia; Myomorpha; Muroidea; Muridae; Murinae; Mus; Mus	Gene.21318::c18136_f5p4_2506::g.21318::m.21318	126-2234[+]	TRAF7_MOUSE^TRAF7_MOUSE^Q:135-701,H:8-592^61.121%ID^E:0^RecName: Full=E3 ubiquitin-protein ligase TRAF7;^Eukaryota; Metazoa; Chordata; Craniata; Vertebrata; Euteleostomi; Mammalia; Eutheria; Euarchontoglires; Glires; Rodentia; Myomorpha; Muroidea; Muridae; Murinae; Mus; Mus	PF14447.5^Prok-RING_4^Prokaryotic RING finger family 4^166-205^E:8e-07`PF13445.5^zf-RING_UBOX^RING-type zinc-finger^166-199^E:1.3e-06`PF00097.24^zf-C3HC4^Zinc finger, C3HC4 type (RING finger)^166-199^E:4e-05`PF02176.17^zf-TRAF^TRAF-type zinc finger^257-302^E:5.9e-05`PF00400.31^WD40^WD domain, G-beta repeat^424-459^E:1.4e-07`PF00400.31^WD40^WD domain, G-beta repeat^465-500^E:0.002`PF00400.31^WD40^…	ENOG410XNP5^TNF receptor-associated factor 7, E3 ubiquitin protein ligase	.	GO:0031410^cellular_component^cytoplasmic vesicle`GO:0005829^cellular_component^cytosol`GO:0043231^cellular_component^intracellular membrane-bounded organelle`GO:0005634^cellular_component^nucleus`GO:0048471^cellular_component^perinuclear region of cytoplasm`GO:0005886^cellular_component^plasma membrane`GO:0000151^cellular_component^ubiquitin ligase complex`GO:0004842^molecular_function^ubiquitin…	GO:0046872^molecular_function^metal ion binding`GO:0008270^molecular_function^zinc ion binding
cluster_3314	TR305764|c0_g1_i3|m.44333	WWOX_MOUSE^WWOX_MOUSE^Q:81-1268,H:11-408^59.296%ID^E:1.34e-179^RecName: Full=WW domain-containing oxidoreductase;^Eukaryota; Metazoa; Chordata; Craniata; Vertebrata; Euteleostomi; Mammalia; Eutheria; Euarchontoglires; Glires; Rodentia; Myomorpha; Muroidea; Muridae; Murinae; Mus; Mus	Gene.6123::TR305764|c0_g1_i3|m.44333::g.6123::m.6123	3-1283[+]	WWOX_MOUSE^WWOX_MOUSE^Q:27-422,H:11-408^59.296%ID^E:0^RecName: Full=WW domain-containing oxidoreductase;^Eukaryota; Metazoa; Chordata; Craniata; Vertebrata; Euteleostomi; Mammalia; Eutheria; Euarchontoglires; Glires; Rodentia; Myomorpha; Muroidea; Muridae; Murinae; Mus; Mus	PF00397.25^WW^WW domain^34-63^E:9.5e-12`PF00397.25^WW^WW domain^75-104^E:3.6e-07`PF00106.24^adh_short^short chain dehydrogenase^141-278^E:8.6e-23`PF08659.9^KR^KR domain^144-236^E:8.4e-08`PF13561.5^adh_short_C2^Enoyl-(Acyl carrier protein) reductase^147-279^E:1.8e-13	COG1028^Dehydrogenase reductase`COG5021^ubiquitin protein ligase	KEGG:mmu:80707`KO:K19329	GO:0005737^cellular_component^cytoplasm`GO:0005829^cellular_component^cytosol`GO:0005794^cellular_component^Golgi apparatus`GO:0005902^cellular_component^microvillus`GO:0005739^cellular_component^mitochondrion`GO:0005634^cellular_component^nucleus`GO:0005886^cellular_component^plasma membrane`GO:0090575^cellular_component^RNA polymerase II transcription factor complex`GO:0019899^molecular_functio…	GO:0046872^molecular_function^metal ion binding`GO:0008270^molecular_function^zinc ion binding`GO:0005515^molecular_function^protein binding
cluster_3314	g73482.t1	WWOX_MOUSE^WWOX_MOUSE^Q:825-16,H:137-408^58.824%ID^E:6.35e-113^RecName: Full=WW domain-containing oxidoreductase;^Eukaryota; Metazoa; Chordata; Craniata; Vertebrata; Euteleostomi; Mammalia; Eutheria; Euarchontoglires; Glires; Rodentia; Myomorpha; Muroidea; Muridae; Murinae; Mus; Mus	Gene.24267::g73482.t1::g.24267::m.24267	1-1161[-]	WWOX_MOUSE^WWOX_MOUSE^Q:113-382,H:137-408^58.824%ID^E:7.41e-113^RecName: Full=WW domain-containing oxidoreductase;^Eukaryota; Metazoa; Chordata; Craniata; Vertebrata; Euteleostomi; Mammalia; Eutheria; Euarchontoglires; Glires; Rodentia; Myomorpha; Muroidea; Muridae; Murinae; Mus; Mus	PF00106.24^adh_short^short chain dehydrogenase^113-238^E:5.4e-16`PF13561.5^adh_short_C2^Enoyl-(Acyl carrier protein) reductase^113-239^E:2.6e-10	COG1028^Dehydrogenase reductase`COG5021^ubiquitin protein ligase	KEGG:mmu:80707`KO:K19329	GO:0005737^cellular_component^cytoplasm`GO:0005829^cellular_component^cytosol`GO:0005794^cellular_component^Golgi apparatus`GO:0005902^cellular_component^microvillus`GO:0005739^cellular_component^mitochondrion`GO:0005634^cellular_component^nucleus`GO:0005886^cellular_component^plasma membrane`GO:0090575^cellular_component^RNA polymerase II transcription factor complex`GO:0019899^molecular_functio…	GO:0005515^molecular_function^protein binding
cluster_19832	WBP2_HUMAN^WB+222:223P2_HUMAN^Q:12-404,H:1-135^49.265%ID^E:1.61e-35^RecName: Full=WW domain-binding protein 2;^Eukaryota; Metazoa; Chordata; Craniata; Vertebrata; Euteleostomi; Mammalia; Eutheria; Euarchontoglires; Primates; Haplorrhini; Catarrhini; Hominidae; Homo	WWOX_PONAB^WWOX_PONAB^Q:298-2,H:217-323^43.925%ID^E:8.74e-18^RecName: Full=WW domain-containing oxidoreductase;^Eukaryota; Metazoa; Chordata; Craniata; Vertebrata; Euteleostomi; Mammalia; Eutheria; Euarchontoglires; Primates; Haplorrhini; Catarrhini; Hominidae; Pongo	Gene.23116::g28244.t1::g.23116::m.23116	2-304[-]	WWOX_PONAB^WWOX_PONAB^Q:3-101,H:217-323^43.925%ID^E:7.87e-18^RecName: Full=WW domain-containing oxidoreductase;^Eukaryota; Metazoa; Chordata; Craniata; Vertebrata; Euteleostomi; Mammalia; Eutheria; Euarchontoglires; Primates; Haplorrhini; Catarrhini; Hominidae; Pongo	.	COG5021^ubiquitin protein ligase	KEGG:pon:100172779`KO:K19329	GO:0005737^cellular_component^cytoplasm`GO:0005739^cellular_component^mitochondrion`GO:0005634^cellular_component^nucleus`GO:0016491^molecular_function^oxidoreductase activity`GO:0006915^biological_process^apoptotic process`GO:0030178^biological_process^negative regulation of Wnt signaling pathway`GO:0016055^biological_process^Wnt signaling pathway	.
cluster_15895	c82933_f1p1_2642	XIAP_RAT^XIAP_RAT^Q:2495-2256,H:156-238^47.059%ID^E:1.93e-12^RecName: Full=E3 ubiquitin-protein ligase XIAP;^Eukaryota; Metazoa; Chordata; Craniata; Vertebrata; Euteleostomi; Mammalia; Eutheria; Euarchontoglires; Glires; Rodentia; Myomorpha; Muroidea; Muridae; Murinae; Rattus`XIAP_RAT^XIAP_RAT^Q:2477-2280,H:30-93^50%ID^E:5.09e-09^RecName: Full=E3 ubiquitin-protein ligase XIAP;^Eukaryota; Metazoa;…	Gene.29626::c82933_f1p1_2642::g.29626::m.29626	1722-2546[-]	BIR_CHICK^BIR_CHICK^Q:24-263,H:34-293^25.758%ID^E:1.81e-14^RecName: Full=Inhibitor of apoptosis protein;^Eukaryota; Metazoa; Chordata; Craniata; Vertebrata; Euteleostomi; Archelosauria; Archosauria; Dinosauria; Saurischia; Theropoda; Coelurosauria; Aves; Neognathae; Galloanserae; Galliformes; Phasianidae; Phasianinae; Gallus`BIR_CHICK^BIR_CHICK^Q:24-113,H:266-352^34.444%ID^E:4.44e-07^RecName: Ful…	PF00653.20^BIR^Inhibitor of Apoptosis domain^24-90^E:1.5e-17`PF07967.12^zf-C3HC^C3HC zinc finger-like^24-66^E:4.6e-05	ENOG410YPNM^Baculoviral IAP repeat containing	KEGG:gga:374012`KO:K16060	GO:0005737^cellular_component^cytoplasm`GO:0005634^cellular_component^nucleus`GO:0043027^molecular_function^cysteine-type endopeptidase inhibitor activity involved in apoptotic process`GO:0046872^molecular_function^metal ion binding`GO:0004842^molecular_function^ubiquitin-protein transferase activity`GO:1990001^biological_process^inhibition of cysteine-type endopeptidase activity involved in apop…	.
cluster_17107	g104856.t1	XIAP_RAT^XIAP_RAT^Q:3186-2947,H:156-238^47.059%ID^E:6.6e-13^RecName: Full=E3 ubiquitin-protein ligase XIAP;^Eukaryota; Metazoa; Chordata; Craniata; Vertebrata; Euteleostomi; Mammalia; Eutheria; Euarchontoglires; Glires; Rodentia; Myomorpha; Muroidea; Muridae; Murinae; Rattus`XIAP_RAT^XIAP_RAT^Q:3168-2971,H:30-93^50%ID^E:2.36e-09^RecName: Full=E3 ubiquitin-protein ligase XIAP;^Eukaryota; Metazoa; …	Gene.16442::g104856.t1::g.16442::m.16442	1-3237[-]	XIAP_RAT^XIAP_RAT^Q:18-97,H:156-238^47.059%ID^E:1.06e-12^RecName: Full=E3 ubiquitin-protein ligase XIAP;^Eukaryota; Metazoa; Chordata; Craniata; Vertebrata; Euteleostomi; Mammalia; Eutheria; Euarchontoglires; Glires; Rodentia; Myomorpha; Muroidea; Muridae; Murinae; Rattus`XIAP_RAT^XIAP_RAT^Q:24-89,H:30-93^50%ID^E:3.67e-09^RecName: Full=E3 ubiquitin-protein ligase XIAP;^Eukaryota; Metazoa; Chordat…	PF00653.20^BIR^Inhibitor of Apoptosis domain^24-90^E:1.1e-16`PF00653.20^BIR^Inhibitor of Apoptosis domain^492-527^E:1e-08	ENOG410YPNM^Baculoviral IAP repeat containing	KEGG:rno:63879`KO:K04725	GO:0005737^cellular_component^cytoplasm`GO:0005829^cellular_component^cytosol`GO:0005634^cellular_component^nucleus`GO:0048471^cellular_component^perinuclear region of cytoplasm`GO:0043234^cellular_component^protein complex`GO:0043027^molecular_function^cysteine-type endopeptidase inhibitor activity involved in apoptotic process`GO:0046872^molecular_function^metal ion binding`GO:0002020^molecular…	GO:0008270^molecular_function^zinc ion binding`GO:0005634^cellular_component^nucleus
cluster_14615	c49222_f1p0_2171	XIAP_XENLA^XIAP_XENLA^Q:194-1144,H:173-488^31.94%ID^E:3.62e-44^RecName: Full=E3 ubiquitin-protein ligase XIAP {ECO:0000250|UniProtKB:P98170};^Eukaryota; Metazoa; Chordata; Craniata; Vertebrata; Euteleostomi; Amphibia; Batrachia; Anura; Pipoidea; Pipidae; Xenopodinae; Xenopus; Xenopus`XIAP_XENLA^XIAP_XENLA^Q:194-676,H:37-243^29.952%ID^E:2.36e-19^RecName: Full=E3 ubiquitin-protein ligase XIAP {ECO:…	Gene.35739::c49222_f1p0_2171::g.35739::m.35739	3-329[+]	.	.	.	.	.	.
cluster_14615	c49222_f1p0_2171	XIAP_XENLA^XIAP_XENLA^Q:194-1144,H:173-488^31.94%ID^E:3.62e-44^RecName: Full=E3 ubiquitin-protein ligase XIAP {ECO:0000250|UniProtKB:P98170};^Eukaryota; Metazoa; Chordata; Craniata; Vertebrata; Euteleostomi; Amphibia; Batrachia; Anura; Pipoidea; Pipidae; Xenopodinae; Xenopus; Xenopus`XIAP_XENLA^XIAP_XENLA^Q:194-676,H:37-243^29.952%ID^E:2.36e-19^RecName: Full=E3 ubiquitin-protein ligase XIAP {ECO:…	Gene.35738::c49222_f1p0_2171::g.35738::m.35738	158-1147[+]	XIAP_XENLA^XIAP_XENLA^Q:13-329,H:173-488^31.94%ID^E:1.87e-47^RecName: Full=E3 ubiquitin-protein ligase XIAP {ECO:0000250|UniProtKB:P98170};^Eukaryota; Metazoa; Chordata; Craniata; Vertebrata; Euteleostomi; Amphibia; Batrachia; Anura; Pipoidea; Pipidae; Xenopodinae; Xenopus; Xenopus`XIAP_XENLA^XIAP_XENLA^Q:13-173,H:37-243^29.952%ID^E:1.09e-20^RecName: Full=E3 ubiquitin-protein ligase XIAP {ECO:000…	PF00653.20^BIR^Inhibitor of Apoptosis domain^16-80^E:2.9e-16`PF00653.20^BIR^Inhibitor of Apoptosis domain^106-170^E:7.1e-18`PF13920.5^zf-C3HC4_3^Zinc finger, C3HC4 type (RING finger)^279-323^E:1.7e-11`PF14447.5^Prok-RING_4^Prokaryotic RING finger family 4^282-324^E:8.7e-07	.	KEGG:xla:733235`KO:K04725	GO:0005737^cellular_component^cytoplasm`GO:0043027^molecular_function^cysteine-type endopeptidase inhibitor activity involved in apoptotic process`GO:0046872^molecular_function^metal ion binding`GO:0016740^molecular_function^transferase activity`GO:0007275^biological_process^multicellular organism development`GO:0043066^biological_process^negative regulation of apoptotic process`GO:0043154^biolog…	.
cluster_14615	c49641_f1p1_2006	XIAP_XENLA^XIAP_XENLA^Q:218-676,H:173-323^42.208%ID^E:2.24e-28^RecName: Full=E3 ubiquitin-protein ligase XIAP {ECO:0000250|UniProtKB:P98170};^Eukaryota; Metazoa; Chordata; Craniata; Vertebrata; Euteleostomi; Amphibia; Batrachia; Anura; Pipoidea; Pipidae; Xenopodinae; Xenopus; Xenopus`XIAP_XENLA^XIAP_XENLA^Q:218-676,H:37-235^28.643%ID^E:4.28e-17^RecName: Full=E3 ubiquitin-protein ligase XIAP {ECO:…	Gene.26011::c49641_f1p1_2006::g.26011::m.26011	819-1334[+]	BIRC7_MOUSE^BIRC7_MOUSE^Q:77-171,H:191-285^35.417%ID^E:8.56e-10^RecName: Full=Baculoviral IAP repeat-containing protein 7;^Eukaryota; Metazoa; Chordata; Craniata; Vertebrata; Euteleostomi; Mammalia; Eutheria; Euarchontoglires; Glires; Rodentia; Myomorpha; Muroidea; Muridae; Murinae; Mus; Mus	PF13920.5^zf-C3HC4_3^Zinc finger, C3HC4 type (RING finger)^121-165^E:5.2e-13`PF14447.5^Prok-RING_4^Prokaryotic RING finger family 4^124-166^E:5.5e-08	ENOG410YPNM^Baculoviral IAP repeat containing	KEGG:mmu:329581`KO:K16061	GO:0005737^cellular_component^cytoplasm`GO:0005829^cellular_component^cytosol`GO:0005794^cellular_component^Golgi apparatus`GO:0005815^cellular_component^microtubule organizing center`GO:0005634^cellular_component^nucleus`GO:0043027^molecular_function^cysteine-type endopeptidase inhibitor activity involved in apoptotic process`GO:0046872^molecular_function^metal ion binding`GO:0004842^molecular_f…	.
cluster_14615	c49641_f1p1_2006	XIAP_XENLA^XIAP_XENLA^Q:218-676,H:173-323^42.208%ID^E:2.24e-28^RecName: Full=E3 ubiquitin-protein ligase XIAP {ECO:0000250|UniProtKB:P98170};^Eukaryota; Metazoa; Chordata; Craniata; Vertebrata; Euteleostomi; Amphibia; Batrachia; Anura; Pipoidea; Pipidae; Xenopodinae; Xenopus; Xenopus`XIAP_XENLA^XIAP_XENLA^Q:218-676,H:37-235^28.643%ID^E:4.28e-17^RecName: Full=E3 ubiquitin-protein ligase XIAP {ECO:…	Gene.26010::c49641_f1p1_2006::g.26010::m.26010	128-691[+]	XIAP_XENLA^XIAP_XENLA^Q:31-183,H:173-323^42.208%ID^E:5.39e-32^RecName: Full=E3 ubiquitin-protein ligase XIAP {ECO:0000250|UniProtKB:P98170};^Eukaryota; Metazoa; Chordata; Craniata; Vertebrata; Euteleostomi; Amphibia; Batrachia; Anura; Pipoidea; Pipidae; Xenopodinae; Xenopus; Xenopus`XIAP_XENLA^XIAP_XENLA^Q:31-183,H:37-235^28.643%ID^E:1.57e-19^RecName: Full=E3 ubiquitin-protein ligase XIAP {ECO:00…	PF00653.20^BIR^Inhibitor of Apoptosis domain^34-98^E:1e-16`PF00653.20^BIR^Inhibitor of Apoptosis domain^124-184^E:4.1e-15	.	KEGG:xla:733235`KO:K04725	GO:0005737^cellular_component^cytoplasm`GO:0043027^molecular_function^cysteine-type endopeptidase inhibitor activity involved in apoptotic process`GO:0046872^molecular_function^metal ion binding`GO:0016740^molecular_function^transferase activity`GO:0007275^biological_process^multicellular organism development`GO:0043066^biological_process^negative regulation of apoptotic process`GO:0043154^biolog…	.
cluster_2914	g85326.t1	XIAP_XENLA^XIAP_XENLA^Q:855-394,H:294-448^28.409%ID^E:9.3e-08^RecName: Full=E3 ubiquitin-protein ligase XIAP {ECO:0000250|UniProtKB:P98170};^Eukaryota; Metazoa; Chordata; Craniata; Vertebrata; Euteleostomi; Amphibia; Batrachia; Anura; Pipoidea; Pipidae; Xenopodinae; Xenopus; Xenopus,	Gene.9974::g85326.t1::g.9974::m.9974	1-957[-]	XIAP_XENLA^XIAP_XENLA^Q:35-188,H:294-448^28.409%ID^E:7.86e-08^RecName: Full=E3 ubiquitin-protein ligase XIAP {ECO:0000250|UniProtKB:P98170};^Eukaryota; Metazoa; Chordata; Craniata; Vertebrata; Euteleostomi; Amphibia; Batrachia; Anura; Pipoidea; Pipidae; Xenopodinae; Xenopus; Xenopus	PF00653.20^BIR^Inhibitor of Apoptosis domain^34-69^E:3e-11	.	KEGG:xla:733235`KO:K04725	GO:0005737^cellular_component^cytoplasm`GO:0043027^molecular_function^cysteine-type endopeptidase inhibitor activity involved in apoptotic process`GO:0046872^molecular_function^metal ion binding`GO:0016740^molecular_function^transferase activity`GO:0007275^biological_process^multicellular organism development`GO:0043066^biological_process^negative regulation of apoptotic process`GO:0043154^biolog…	.
