# Supplementary material for: Modeled microgravity alters apoptotic gene expression and caspase activity in the squid-vibrio symbiosis
Source: BMC Microbiol. 2022 Aug 18;22:202. doi: 10.1186/s12866-022-02614-x (PMC9389742; doi:10.1186/s12866-022-02614-x)
Supplement: Supplementary file 2 — Additional file 2. [file 12866_2022_2614_MOESM2_ESM.xlsx]

## Sheet: voom_counts
Normalized Voom-Transformed NanoString Counts for Apoptosis genes
Target	G2h Apo	G2h Sym	M2h Apo	M2h Sym	G6h Apo	G6h Sym	M6h Apo	M6h Sym	G8h Apo	G8h Sym	M8h Apo	M8h Sym	G10h Apo	G10h Sym	M10h Apo	M10h Sym	G12h Apo	G12h Sym	M12h Apo	M12h Sym	G16h Apo	G16h Sym	M16h Apo	M16h Sym	G18h Apo	G18h Sym	M18h Apo	M18h Sym	G24h Apo	G24h Sym	M24h Apo	Hatchling
ACINU	14.9601	15.1571	14.8854	15.2446	15.2485	15.1317	15.4578	15.047	15.0089	15.3277	15.2468	14.8821	15.1043	15.554	15.3007	15.3495	15.1606	15.2133	15.2003	15.0415	14.9278	14.999	14.7713	14.8018	15.2978	15.2289	15.1704	14.6843	14.7788	14.8197	14.9335	15.1858
AIFM1	15.5699	15.5505	15.1576	15.6294	15.3482	15.2536	15.697	15.5764	15.5726	15.6526	15.7148	15.323	15.6443	15.8341	15.6666	15.71	15.7261	15.6364	15.6248	15.9489	15.5291	15.5925	15.6439	15.5412	15.5993	15.7555	15.9962	15.777	15.3943	15.2838	15.6855	15.9007
AIFM3	12.3634	12.6105	12.5017	12.5313	12.6579	12.4279	12.6335	12.3477	12.5854	12.6827	12.9676	12.7295	12.7962	12.4843	12.7577	12.7372	12.2746	11.9947	12.7268	12.4259	12.8946	12.5507	12.7617	12.663	13.049	12.5921	12.898	12.5172	12.8136	12.7308	12.983	12.7954
APAF1	10.8428	11.1662	11.8447	10.8959	11.0918	10.8554	11.1686	9.7189	11.4866	11.3763	11.4564	11.178	11.1107	10.7979	11.5474	10.9197	10.5119	9.99916	11.0339	9.76337	11.3678	10.2221	10.6463	10.3192	10.9006	9.60861	10.8097	9.93378	10.8183	10.3915	10.5047	11.5578
ASPP1	13.9622	14.0842	14.1127	14.0273	14.2939	14.1733	14.1278	14.0844	14.3641	14.3329	14.3453	14.2301	14.4187	14.5091	14.3394	14.1897	14.0046	13.966	14.2424	14.1781	14.3347	14.3079	14.3942	14.3376	14.1102	13.9539	14.1653	14.0376	14.2787	13.8596	14.2605	13.9998
ATM	11.5563	11.6961	11.5014	11.5745	11.5227	11.5748	11.971	11.6637	11.63	11.4179	11.4539	11.458	11.6771	11.5635	11.5867	11.5193	11.6243	11.4234	11.4402	11.5022	11.4105	11.4747	11.3711	11.3051	11.5947	11.4084	11.4415	11.6095	11.4052	11.5732	11.7743	11.9055
AVEN	11.1604	11.3676	11.1665	11.4085	11.1264	11.147	11.3659	11.3328	11.3572	11.3094	11.092	11.2006	11.2324	11.4493	11.3291	11.2385	11.3159	11.4925	11.3167	11.4105	11.0376	10.9623	11.0493	11.0498	10.9628	11.1535	10.995	11.2092	11.0276	11.4564	10.8517	11.1043
B2CL1	14.4827	14.4012	14.5687	14.5599	14.3232	14.5205	14.5014	14.4894	14.5411	14.6831	14.6822	14.6344	14.6002	14.3502	14.7237	14.689	14.4391	14.3236	14.4591	14.4291	14.6392	14.3412	14.5499	14.5554	14.5443	14.4589	14.7724	14.4087	14.2739	14.1553	14.359	14.6189
BAG1	11.1585	11.1131	11.3305	11.3464	11.4237	10.9271	10.7834	11.2045	11.0922	11.1263	10.9667	11.1004	11.0219	10.4269	10.688	10.4802	10.6992	10.856	10.7537	10.576	10.9373	11.0702	11.444	11.4037	11.1476	10.7087	11.1847	11.2529	10.9974	10.8721	11.7348	11.2667
BAG4	12.2896	12.4817	12.349	12.3622	13.1885	12.9629	12.477	12.783	12.5309	12.6553	12.5072	12.8528	12.6173	12.665	12.532	12.5861	12.9629	12.8763	13.2093	12.4197	12.2118	12.1662	12.4153	12.334	12.1846	12.2684	12.0269	12.4203	12.5485	12.2502	12.2836	11.9778
BAK	11.3593	11.1084	11.3914	11.1511	11.1362	11.2529	11.1331	11.3029	11.3888	10.8608	11.2022	11.3229	11.231	10.66	11.0185	10.9964	10.7182	10.616	10.7041	10.7573	11.1334	10.8257	11.2547	10.9242	10.9466	11.0937	10.9917	11.01	11.1516	11.1715	11.0857	11.0668
BAX	13.6319	13.4932	13.4879	13.3819	13.194	13.2373	13.1811	13.0127	13.3148	13.0483	13.3159	13.2547	13.2153	12.9908	13.4082	13.0875	12.806	12.9696	13.298	12.9733	13.4584	12.7282	13.2714	12.8214	13.2855	12.9561	13.2851	13.028	13.2108	13.2874	13.0922	13.5117
BIRC6	14.9193	14.9572	14.798	15.0091	14.7675	14.8046	14.959	14.6742	15.0637	14.8985	15.0491	14.7269	14.7419	14.7821	14.9627	14.8215	14.4273	14.4097	14.6333	14.5218	15.0084	14.3966	14.7205	14.5022	15.0195	14.7312	14.9907	14.4957	14.5901	14.5549	14.7173	15.114
BNIP3	14.3556	14.0237	14.2162	14.0623	14.0964	14.0214	14.0684	14.2909	14.691	14.4072	14.393	14.5675	14.4789	13.9208	13.8898	14.2162	13.5346	13.4815	13.5378	13.7328	14.1846	14.3763	14.1132	14.7238	14.0306	14.1699	14.3976	14.5286	13.9469	13.7217	14.6916	13.9368
CASP2	10.8864	10.9257	11.1465	10.634	10.771	10.4285	10.4194	10.6419	11.2803	10.7382	11.0338	10.8051	11.0502	10.2851	11.0787	10.6983	10.1765	9.87867	10.565	10.1415	10.6166	10.353	10.7051	10.4789	10.9645	10.0985	10.7293	10.5054	10.715	10.5808	10.6223	10.947
CASP3	12.7346	12.6918	12.8054	12.5672	12.5236	12.4891	12.3641	12.3852	12.5242	12.2815	12.5118	12.6391	12.6878	12.278	12.6615	12.379	12.2925	12.3798	12.3319	12.1176	12.5484	12.2986	12.6365	12.4102	12.5122	12.2917	12.5291	12.2858	12.5292	12.5976	12.4616	12.6096
CASP8	10.5296	10.012	10.1899	9.99898	10.2703	10.088	9.92461	10.1461	9.79698	9.9479	10.0361	10.0105	10.1135	9.81861	10.0967	10.2556	9.8564	9.62469	9.99097	9.57984	10.2371	9.62251	10.1695	9.65978	10.2405	9.83784	10.6292	9.83372	9.80897	10.0536	10.0108	10.0959
CASP9	11.9804	11.8369	11.9718	11.9507	12.1075	11.6245	11.9479	11.4951	11.9019	11.6073	11.7095	11.9222	11.8487	11.5938	11.9254	11.8098	11.463	11.591	11.7738	11.5986	12.053	11.4544	11.9067	11.5604	12.0671	11.6742	12.0361	11.4212	11.8689	12.068	11.8485	11.9904
CASP10	11.1407	11.0146	10.9534	10.8108	11.0879	10.1485	10.9982	10.5727	10.6798	10.519	10.666	10.5991	10.6548	10.8696	10.93	10.9399	10.5338	10.6977	10.8764	10.8239	10.8694	10.4856	10.7418	10.7301	11.1467	11.0153	11.013	10.5712	11.0146	11.1614	10.95	11.0554
DIABLO	9.53555	9.59588	9.45771	8.772	9.50817	8.94724	9.22471	8.84861	9.44318	8.86627	9.13663	9.62782	9.35477	8.90971	9.37852	8.9563	8.84116	8.74075	9.21028	8.7867	9.40682	8.87484	9.2407	9.20847	9.12046	8.80205	9.50765	8.8824	9.24503	9.15834	9.41644	9.30184
DIAP2	12.7456	12.6235	12.6328	12.4905	12.3881	12.4547	12.1696	12.3632	12.4187	12.0888	12.2905	12.4508	12.3718	12.1573	12.484	12.269	12.011	12.1106	12.2327	11.9186	12.595	12.0788	12.3906	12.1035	12.4185	12.2564	12.4476	12.0418	12.3739	12.4043	12.3514	12.6282
FADD	11.402	11.1525	11.0712	11.0893	11.4691	11.1274	10.6369	11.1065	11.1094	10.837	11.0291	11.1853	11.1235	10.7096	11.0501	10.8372	10.8072	11.0401	11.1191	10.7755	11.1769	10.916	11.4733	10.747	10.9802	10.9301	11.1861	11.014	11.0504	11.354	11.1426	10.9986
HSP71	18.1886	18.137	18.2255	17.9953	18.1252	18.1526	17.902	18.0552	18.1877	18.1643	18.163	18.2276	18.2936	18.1964	18.2384	18.2397	18.1342	18.1641	18.3056	18.064	18.3444	18.2602	18.4062	18.3359	18.2203	18.1954	18.1494	18.1855	18.3968	18.2201	18.2352	18.3207
HSP90	17.0843	16.9649	17.2705	16.7449	17.0655	17.1783	16.5203	16.8271	17.0708	16.9153	17.0621	17.1202	17.2246	16.7346	17.1158	16.9362	16.7584	16.7908	16.9177	16.6292	16.9084	16.9003	17.1323	17.0045	16.872	16.7785	16.6988	16.9411	17.1836	17.1028	16.9943	16.5074
JNK	13.9161	13.9066	13.8434	13.6686	13.8828	13.7522	13.7153	13.8378	14.0605	14.0376	13.9264	13.9887	14.0014	13.9123	13.8811	13.8728	13.9116	13.9277	14.0641	14.2037	13.8856	14.1254	13.9822	14.2274	14.0131	14.0415	14.1589	14.1867	14.0453	14.0032	14.2766	13.8968
JUN	15.0671	15.2312	15.2665	15.2216	14.7248	15.5786	14.163	15.1392	14.8021	15.2437	14.7094	15.3951	14.8291	15.0329	14.6895	14.8048	14.8458	14.6364	14.7003	14.9196	14.8283	14.6169	14.7149	14.6114	14.3559	14.3664	14.558	14.6478	14.9074	14.6014	14.9095	14.7293
LBP1	9.61053	9.1234	9.37352	8.772	10.7145	11.9555	8.7478	11.3832	9.22906	12.4943	9.57222	11.9629	9.56301	12.3535	9.32189	12.9632	11.0335	12.1047	9.68787	12.4561	10.2625	12.2014	11.2409	12.7045	10.1518	12.8687	9.76907	12.614	11.3352	12.3042	11.5513	8.97241
LBP2	10.3508	9.35813	9.75795	9.73741	9.4754	10.4277	9.85798	10.102	9.26005	10.0865	9.9461	10.0599	10.8934	11.1657	9.60416	10.987	12.8303	10.9353	11.9433	11.8269	9.46399	12.2538	11.0435	12.2385	11.9681	11.2886	10.167	14.1142	11.6769	11.3809	10.8721	10.0585
LBP3	13.2127	12.5773	12.8178	12.4276	12.9836	12.7827	11.7442	12.7024	12.0749	11.8684	12.0501	12.6776	12.7362	11.9172	12.5669	12.2275	12.4669	12.7953	12.6085	12.3059	11.6797	12.7195	12.5287	12.4138	12.634	12.7904	12.8089	12.6048	12.4512	12.8424	12.9416	13.1936
LITAF	11.6572	11.4492	11.5632	11.6439	11.869	11.4328	11.2155	11.9742	11.5076	11.3639	11.3568	11.6539	11.6486	11.3228	11.1863	11.2249	11.1889	11.0936	11.1463	11.1093	11.0491	11.5491	11.4049	11.6389	11.2557	11.4129	11.3047	11.4851	11.3061	11.3345	11.4784	11.8614
MCL1	14.0802	14.042	14.2177	13.8048	14.1052	13.9728	13.162	13.9477	13.9591	13.956	13.8795	14.2419	14.2401	13.7626	14.0278	13.8197	14.1507	14.0084	14.2174	14.392	14.2443	14.4287	14.5371	14.6258	14.0573	14.0793	14.1599	14.5823	14.4847	14.2579	14.5458	14.2139
PIN1	13.2152	13.2448	13.0464	13.0348	13.0257	13.0001	12.9456	12.914	12.9907	12.9802	12.9853	13.1108	13.1924	13.2231	13.0824	13.0271	13.6463	13.3699	13.3503	13.5372	13.1794	13.1482	13.154	13.0933	12.923	13.1827	13.1506	13.2176	13.1591	13.6057	13.2745	13.1365
RIPK1	11.8788	11.437	11.6095	11.2663	11.9524	11.6314	11.6071	11.6998	11.7385	11.7375	11.4817	11.77	11.7264	11.189	11.2337	11.1391	11.5048	11.278	11.2818	11.5885	11.3456	11.905	11.8076	11.9679	11.5901	11.5644	11.9318	11.7196	11.6105	11.8384	11.7352	11.5555
SEPTIN4	12.3331	12.4947	12.4459	12.5552	12.4295	12.2441	12.3954	12.7027	12.2629	12.2455	12.2203	12.4069	12.0443	12.3536	12.0493	12.0188	12.0939	12.2896	12.0744	12.2682	11.8726	12.494	11.9662	12.0338	11.8098	12.4749	11.8965	11.9256	11.9934	11.8842	11.945	12.2948
TRAF2	17.7425	17.8938	17.6701	18.1454	17.934	17.7809	18.4038	18.1029	17.7793	17.8221	17.8053	17.6562	17.4779	17.9142	17.6911	17.7911	18.0836	18.0941	17.784	18.1406	17.7006	17.8542	17.4172	17.6307	17.895	17.983	17.8769	17.8064	17.5517	17.9192	17.6846	17.7901
TRAF6	12.0278	11.8669	12.031	11.9489	11.9794	12.0311	11.6351	11.7488	11.9919	11.8623	12.0339	12.0658	11.9108	11.8656	12.2659	11.96	11.8943	11.738	11.9671	12.1991	12.4336	12.5	12.3588	12.4007	12.0692	12.3546	12.0133	12.3358	12.1356	12.2616	12.1729	11.9441
Legend
M = Low Sheared Modeled Microgravity
G = gravity control
Apo = Aposymbiotic
Sym = Symbiotic

## Sheet: S2_GM
Statistical Analysis on NanoString Voom Counts
Target	logFC	AveExpression	t	P-value	adjusted p-value	B
DIABLO	0.824691	9.16584	2.99217	0.00383121	0.137924	-1.93145
JNK	0.237899	13.9735	2.35877	0.021151	0.29965	-3.73747
HSP90	0.221105	16.9361	2.1857	0.0322075	0.29965	-4.35602
HSP71	0.141888	18.2009	2.17166	0.0332945	0.29965	-4.5622
TRAF2	-0.2497	17.8382	-2.05432	0.0437048	0.314675	-4.79024
BAG1	-0.237424	11.0342	-1.36571	0.176432	0.790146	-5.17462
PIN1	0.210231	13.1608	1.34091	0.184315	0.790146	-5.47721
MCL1	0.23763	14.1314	1.29216	0.200579	0.790146	-5.56204
CASP2	0.286517	10.6532	1.14328	0.256842	0.790146	-5.33937
B2CL1	-0.158651	14.5025	-1.07859	0.284496	0.790146	-5.8081
ATM	0.129167	11.551	0.957161	0.341802	0.790146	-5.73697
DIAP2	0.133475	12.3363	0.945426	0.347715	0.790146	-5.87905
CASP10	0.202583	10.821	0.913555	0.364107	0.790146	-5.58241
APAF1	0.26453	10.8077	0.895871	0.373413	0.790146	-5.62405
LITAF	-0.19925	11.4278	-0.879376	0.382226	0.790146	-5.78458
CASP3	0.126247	12.4799	0.767417	0.445431	0.790146	-6.03362
BAG4	0.12228	12.5124	0.757496	0.451312	0.790146	-6.02045
LBP1	0.346783	10.8875	0.755433	0.45254	0.790146	-5.50201
CASP9	-0.114472	11.8003	-0.751521	0.454875	0.790146	-5.9534
BAX	0.111613	13.195	0.749885	0.455854	0.790146	-6.08508
ACINU	-0.0869978	15.0975	-0.720294	0.473758	0.790146	-6.16846
RIPK1	0.178503	11.6038	0.705482	0.482867	0.790146	-5.85708
AIFM3	0.0780043	12.6402	0.533342	0.595497	0.873471	-6.17734
TRAF6	-0.0804916	12.0626	-0.493379	0.623299	0.873471	-6.11172
ASPP1	0.0568025	14.1883	0.455179	0.650398	0.873471	-6.27598
LBP2	-0.402239	10.7854	-0.451743	0.65286	0.873471	-5.71009
AIFM1	-0.0796434	15.6105	-0.437422	0.663161	0.873471	-6.37799
SEPTIN4	-0.0605016	12.2037	-0.370161	0.712388	0.873471	-6.24547
BIRC6	-0.0508216	14.774	-0.354986	0.723674	0.873471	-6.33738
AVEN	-0.0523765	11.2087	-0.334103	0.739308	0.873471	-6.0565
LBP3	0.148008	12.536	0.310478	0.757126	0.873471	-6.2618
FADD	0.0639797	11.0515	0.285095	0.776419	0.873471	-5.98497
BNIP3	-0.0388552	14.1502	-0.229915	0.818833	0.893272	-6.35192
BAK	-0.0378098	11.0615	-0.193207	0.84736	0.897204	-6.00826
JUN	0.00914184	14.839	0.0607238	0.951753	0.952664	-6.42515
CASP8	0.0140462	10.0152	0.0595765	0.952664	0.952664	-5.85347
t = logFC divided by its standard error
B = log-odds that gene is differentially expressed

## Sheet: S6_GM
Statistical Analysis on NanoString Voom Counts
Target	logFC	AveExpression	t	P-value	adjusted p-value	B
HSP90	0.352632	16.9361	3.54675	0.00070314	0.0241764	-0.588748
APAF1	1.12521	10.8077	3.34161	0.00134313	0.0241764	-1.21223
JUN	0.438206	14.839	2.94496	0.00438968	0.0526761	-2.10117
ARTS	-0.457504	12.2037	-2.7547	0.00749195	0.0674276	-2.50022
TRAF2	-0.325196	17.8382	-2.61677	0.0108816	0.0783472	-3.12918
LITAF	-0.54095	11.4278	-2.39659	0.0192412	0.115447	-3.2189
LBP1	0.580578	10.8875	1.95083	0.0551075	0.28341	-4.03456
TRAF6	0.286415	12.0626	1.73707	0.0868019	0.331257	-4.4066
CASP10	-0.417221	10.821	-1.71503	0.0907926	0.331257	-4.25902
AIFM1	-0.319885	15.6105	-1.70844	0.0920158	0.331257	-4.61304
BNIP3	-0.269371	14.1502	-1.59146	0.116041	0.379771	-4.73459
HSP71	0.0994878	18.2009	1.52496	0.131805	0.383105	-5.23748
BAX	0.225962	13.195	1.49922	0.138343	0.383105	-4.84183
BAG1	-0.26677	11.0342	-1.45333	0.15063	0.387335	-4.65765
BAG4	0.180556	12.5124	1.15886	0.250476	0.591348	-5.24223
AVEN	-0.188679	11.2087	-1.1289	0.262821	0.591348	-5.04304
BIRC6	0.130493	14.774	0.892038	0.375449	0.745348	-5.53252
JNK	-0.0854242	13.9735	-0.846222	0.400331	0.745348	-5.56232
CASP2	-0.221231	10.6532	-0.84496	0.401031	0.745348	-5.1741
CASP9	0.135401	11.8003	0.821653	0.414082	0.745348	-5.38863
ASPP1	0.0891158	14.1883	0.714394	0.477375	0.775016	-5.66517
ATM	-0.0934351	11.551	-0.681425	0.497865	0.775016	-5.49286
ACINU	0.0810515	15.0975	0.659297	0.511883	0.775016	-5.72669
DIAP2	0.093068	12.3363	0.645638	0.520639	0.775016	-5.63216
CASP3	0.104265	12.4799	0.618593	0.538206	0.775016	-5.65092
PIN1	0.0864752	13.1608	0.545591	0.587093	0.807817	-5.72869
AIFM3	0.0777416	12.6402	0.518345	0.605863	0.807817	-5.69826
LBP2	0.327571	10.7854	0.399351	0.690858	0.888247	-5.3773
DIABLO	0.0986311	9.16584	0.348099	0.728817	0.899365	-5.29185
BAK	-0.0448099	11.0615	-0.237371	0.813067	0.899365	-5.58127
CASP8	-0.0552113	10.0152	-0.236216	0.813959	0.899365	-5.40585
RIPK1	-0.0526204	11.6038	-0.226131	0.821763	0.899365	-5.69003
B2CL1	0.0313028	14.5025	0.212813	0.832096	0.899365	-5.88122
LBP3	0.0848807	12.536	0.181487	0.856513	0.899365	-5.84054
MCL1	0.0261388	14.1314	0.142216	0.887321	0.899365	-5.89187
FADD	0.0288012	11.0515	0.126926	0.899365	0.899365	-5.5564
t = logFC divided by its standard error
B = log-odds that gene is differentially expressed

## Sheet: S8_GM
Statistical Analysis on NanoString Voom Counts
Target	logFC	AveExpression	t	P-value	adjusted p-value	B
ACINU	0.44595	15.0975	3.62187	0.000551708	0.0198615	-0.385093
DIABLO	-0.761192	9.16584	-2.73035	0.00800952	0.144171	-2.5115
DIAP2	-0.365399	12.3363	-2.46172	0.0163106	0.195727	-3.29682
BAK	-0.459262	11.0615	-2.25488	0.0272917	0.245625	-3.55136
CASP3	-0.357818	12.4799	-2.10602	0.0388147	0.262466	-4.04004
HSP90	-0.206435	16.9361	-2.05392	0.0437444	0.262466	-4.45686
CASP9	-0.314985	11.8003	-1.96533	0.0533709	0.273905	-4.21365
LBP1	0.51964	10.8875	1.90537	0.0608677	0.273905	-4.37432
AIFM1	0.330223	15.6105	1.76034	0.0827481	0.330992	-4.78208
LBP3	-0.80946	12.536	-1.61228	0.111431	0.401152	-4.85489
MCL1	-0.285861	14.1314	-1.55729	0.123942	0.405628	-5.0386
FADD	-0.35334	11.0515	-1.48805	0.141259	0.423777	-4.79503
BAX	-0.206574	13.195	-1.36671	0.176118	0.471414	-5.27341
TRAF2	0.167585	17.8382	1.28947	0.201509	0.471414	-5.77809
BAG4	-0.197531	12.5124	-1.2511	0.21509	0.471414	-5.39484
TRAF6	-0.205178	12.0626	-1.24164	0.21854	0.471414	-5.31146
LITAF	-0.293435	11.4278	-1.23062	0.222612	0.471414	-5.22722
BIRC6	0.170662	14.774	1.17103	0.245583	0.491165	-5.54249
JUN	-0.150885	14.839	-0.998196	0.321645	0.56737	-5.76063
HSP71	-0.0635927	18.2009	-0.975709	0.332591	0.56737	-6.19809
SEPTIN4	-0.162104	12.2037	-0.953795	0.343491	0.56737	-5.66199
BNIP3	-0.160255	14.1502	-0.94738	0.346726	0.56737	-5.76442
PIN1	-0.13061	13.1608	-0.824114	0.412693	0.619487	-5.83378
ASPP1	0.102801	14.1883	0.823585	0.412991	0.619487	-5.87049
APAF1	0.194824	10.8077	0.682625	0.497111	0.71584	-5.64698
AVEN	0.105563	11.2087	0.618109	0.538522	0.745646	-5.67898
JNK	0.0495462	13.9735	0.492638	0.62382	0.83176	-6.07755
CASP10	-0.0870355	10.821	-0.362646	0.717969	0.874822	-5.67402
ATM	-0.0529864	11.551	-0.355433	0.723341	0.874822	-5.8509
B2CL1	0.0484426	14.5025	0.329418	0.74283	0.874822	-6.14524
AIFM3	-0.0461232	12.6402	-0.315511	0.753319	0.874822	-6.09105
CASP8	-0.0626006	10.0152	-0.260674	0.795114	0.885507	-5.64101
CASP2	-0.0614041	10.6532	-0.239121	0.811715	0.885507	-5.73361
RIPK1	-0.0300971	11.6038	-0.129594	0.897262	0.923167	-5.99412
BAG1	0.0240657	11.0342	0.129263	0.897523	0.923167	-5.81348
LBP2	0.0284637	10.7854	0.0335533	0.973329	0.973329	-5.68088
t = logFC divided by its standard error
B = log-odds that gene is differentially expressed

## Sheet: S10_GM
Statistical Analysis on NanoString Voom Counts
Target	logFC	AveExpression	t	P-value	adjusted p-value	B
ASPP1	0.319046	14.1883	2.55186	0.0129156	0.290626	-3.67315
LBP1	-0.600327	10.8875	-2.36159	0.0210028	0.290626	-3.88179
B2CL1	-0.338427	14.5025	-2.30394	0.0242188	0.290626	-3.87346
HSP90	-0.205871	16.9361	-2.0276	0.0464349	0.362862	-3.92471
SEPTIN4	0.314638	12.2037	1.83297	0.0710872	0.362862	-4.25896
CASP8	-0.420872	10.0152	-1.78964	0.0778663	0.362862	-4.42417
ACINU	0.206279	15.0975	1.76276	0.0823354	0.362862	-4.23073
BNIP3	-0.295127	14.1502	-1.74374	0.0856229	0.362862	-4.26972
AIFM3	-0.250716	12.6402	-1.71545	0.0907156	0.362862	-4.30606
CASP2	-0.408857	10.6532	-1.56046	0.123192	0.424011	-4.47539
BAK	-0.321715	11.0615	-1.53403	0.129559	0.424011	-4.4735
JUN	0.224831	14.839	1.45129	0.151194	0.453583	-4.43585
AVEN	0.20875	11.2087	1.31054	0.194326	0.538134	-4.52528
PIN1	0.196079	13.1608	1.2476	0.216364	0.556364	-4.53921
CASP9	-0.184857	11.8003	-1.16389	0.248448	0.596275	-4.57041
TRAF2	0.126922	17.8382	1.01469	0.313773	0.70599	-4.74167
HSP71	-0.0463287	18.2009	-0.716237	0.476244	0.845043	-4.91755
AIFM1	0.122364	15.6105	0.689571	0.492759	0.845043	-4.77799
DIAP2	-0.0982099	12.3363	-0.666144	0.507523	0.845043	-4.72095
LBP3	-0.316776	12.536	-0.627459	0.532413	0.845043	-4.72444
BAX	-0.0913682	13.195	-0.604304	0.547608	0.845043	-4.75358
CASP3	-0.0874575	12.4799	-0.513219	0.609425	0.845043	-4.75487
BAG4	0.0733755	12.5124	0.462689	0.645032	0.845043	-4.77244
TRAF6	-0.0732368	12.0626	-0.448055	0.655507	0.845043	-4.74845
FADD	-0.108419	11.0515	-0.447278	0.656065	0.845043	-4.68621
LITAF	0.0961314	11.4278	0.389268	0.698267	0.845043	-4.7168
JNK	0.0376527	13.9735	0.374314	0.70931	0.845043	-4.80461
CASP10	-0.0726877	10.821	-0.327321	0.744408	0.845043	-4.70028
APAF1	-0.0996115	10.8077	-0.323964	0.746938	0.845043	-4.69877
MCL1	-0.0585629	14.1314	-0.31734	0.751936	0.845043	-4.81119
BAG1	-0.0644371	11.0342	-0.314741	0.753901	0.845043	-4.68744
LBP2	0.186525	10.7854	0.263752	0.792751	0.845043	-4.71349
ATM	0.0359445	11.551	0.258668	0.796656	0.845043	-4.74691
BIRC6	-0.037237	14.774	-0.256794	0.798096	0.845043	-4.82364
DIABLO	-0.0465889	9.16584	-0.164427	0.869872	0.870595	-4.6693
RIPK1	0.0438393	11.6038	0.163505	0.870595	0.870595	-4.72382
t = logFC divided by its standard error
B = log-odds that gene is differentially expressed

## Sheet: S12_GM
Statistical Analysis on NanoString Voom Counts
Target	logFC	AveExpression	t	P-value	adjusted p-value	B
TRAF6	-0.46482	12.0626	-2.94202	0.00442695	0.0641214	-2.04273
BAG4	0.454377	12.5124	2.90976	0.00485434	0.0641214	-2.12951
AIFM3	-0.430763	12.6402	-2.87591	0.00534345	0.0641214	-2.20135
JNK	-0.275861	13.9735	-2.75141	0.0075602	0.0680418	-2.50997
MCL1	-0.382914	14.1314	-2.08752	0.0405073	0.291653	-3.87497
JUN	-0.289679	14.839	-1.86908	0.0658236	0.362663	-4.26758
AIFM1	-0.301863	15.6105	-1.75097	0.0843608	0.362663	-4.55143
ASPP1	-0.211611	14.1883	-1.69487	0.0945735	0.362663	-4.52812
HSP71	0.100057	18.2009	1.56267	0.12267	0.362663	-5.13108
HSP90	0.152528	16.9361	1.51516	0.134266	0.362663	-5.01956
CASP3	0.254876	12.4799	1.51433	0.134474	0.362663	-4.72906
BNIP3	-0.250687	14.1502	-1.47314	0.145225	0.362663	-4.83733
BAG1	0.279216	11.0342	1.46931	0.146257	0.362663	-4.57787
ACINU	0.173767	15.0975	1.45692	0.149639	0.362663	-4.90946
LBP2	-0.901814	10.7854	-1.4215	0.159642	0.362663	-4.7238
RIPK1	-0.329956	11.6038	-1.4003	0.165871	0.362663	-4.77843
LBP1	-0.357345	10.8875	-1.38245	0.171257	0.362663	-4.90049
DIAP2	0.192915	12.3363	1.30795	0.195197	0.390393	-4.96688
PIN1	-0.169044	13.1608	-1.09646	0.276658	0.524194	-5.2711
LBP3	0.47877	12.536	1.02105	0.310769	0.5329	-5.30852
CASP2	-0.275241	10.6532	-1.01006	0.315966	0.5329	-4.97232
FADD	0.223848	11.0515	0.989888	0.325661	0.5329	-5.0896
BAK	-0.164172	11.0615	-0.786936	0.433993	0.672478	-5.20074
BIRC6	-0.111652	14.774	-0.762537	0.448318	0.672478	-5.56486
B2CL1	-0.105345	14.5025	-0.716407	0.476139	0.685641	-5.59556
APAF1	0.226382	10.8077	0.656719	0.513529	0.710199	-5.1947
CASP10	-0.133241	10.821	-0.603581	0.548086	0.710199	-5.31821
AVEN	0.0873237	11.2087	0.597104	0.552377	0.710199	-5.4885
ATM	-0.0594118	11.551	-0.439744	0.661487	0.821156	-5.56196
TRAF2	-0.0463673	17.8382	-0.390819	0.697126	0.836551	-6.23147
CASP8	0.0404091	10.0152	0.166686	0.868101	0.960735	-5.32887
DIABLO	-0.0459472	9.16584	-0.162162	0.871649	0.960735	-5.27184
LITAF	-0.0365672	11.4278	-0.147715	0.882995	0.960735	-5.5433
SEPTIN4	0.0192585	12.2037	0.116793	0.90736	0.960735	-5.75854
CASP9	-0.0114628	11.8003	-0.0735129	0.941609	0.968512	-5.67064
BAX	-0.0041619	13.195	-0.0276807	0.977996	0.977996	-5.80834
t = logFC divided by its standard error
B = log-odds that gene is differentially expressed

## Sheet: S16_GM
Statistical Analysis on NanoString Voom Counts
Target	logFC	AveExpression	t	P-value	adjusted p-value	B		a
SEPTIN4	0.455161	12.2037	2.70444	0.00859568	0.309444	-2.64547
BNIP3	-0.348433	14.1502	-2.06313	0.0428357	0.49649	-3.73472
BAG1	-0.339686	11.0342	-1.98448	0.0511497	0.49649	-3.85433
LBP1	-0.503106	10.8875	-1.95035	0.0551655	0.49649	-3.89483
TRAF2	0.225424	17.8382	1.78326	0.0789075	0.568134	-4.35447
ACINU	0.197959	15.0975	1.59231	0.115851	0.695106	-4.40371
B2CL1	-0.214236	14.5025	-1.45683	0.149663	0.756611	-4.55739
ATM	0.175258	11.551	1.22283	0.22552	0.756611	-4.67799
HSP71	-0.0757256	18.2009	-1.18286	0.240893	0.756611	-5.19729
DIABLO	-0.332769	9.16584	-1.18171	0.241345	0.756611	-4.60147
HSP90	-0.108245	16.9361	-1.09369	0.277865	0.756611	-5.13844
MCL1	-0.197037	14.1314	-1.07365	0.286691	0.756611	-4.9411
CASP10	-0.23939	10.821	-1.02797	0.307528	0.756611	-4.74567
JNK	-0.101995	13.9735	-1.01847	0.311986	0.756611	-4.98817
BAG4	-0.165938	12.5124	-1.01156	0.315254	0.756611	-4.93481
AIFM3	-0.109887	12.6402	-0.756353	0.451992	0.858989	-5.13528
BIRC6	-0.105784	14.774	-0.721642	0.472934	0.858989	-5.19438
FADD	0.161778	11.0515	0.679498	0.499078	0.858989	-4.94896
CASP3	-0.11339	12.4799	-0.672352	0.503587	0.858989	-5.16406
TRAF6	0.100987	12.0626	0.671097	0.504382	0.858989	-5.17241
LBP3	0.306111	12.536	0.647534	0.519418	0.858989	-5.19113
CASP9	-0.0995236	11.8003	-0.607752	0.545332	0.858989	-5.09814
BAX	-0.0922036	13.195	-0.602504	0.548798	0.858989	-5.22574
BAK	-0.102101	11.0615	-0.494596	0.622444	0.88322	-5.0229
CASP2	-0.125315	10.6532	-0.475379	0.636007	0.88322	-4.98603
AVEN	-0.0815873	11.2087	-0.465407	0.643094	0.88322	-5.05007
LITAF	-0.0946531	11.4278	-0.427229	0.670533	0.88322	-5.18085
PIN1	0.0548271	13.1608	0.350262	0.727201	0.88322	-5.33569
AIFM1	0.0619022	15.6105	0.340806	0.734277	0.88322	-5.43896
RIPK1	-0.0680867	11.6038	-0.31342	0.7549	0.88322	-5.25944
APAF1	-0.102264	10.8077	-0.305958	0.760551	0.88322	-5.01613
ASPP1	-0.02959	14.1883	-0.236902	0.81343	0.915108	-5.38292
DIAP2	-0.024184	12.3363	-0.162798	0.871149	0.940764	-5.30547
CASP8	-0.0345088	10.0152	-0.140718	0.8885	0.940764	-4.99505
JUN	0.00522955	14.839	0.033008	0.973763	0.99531	-5.4055
LBP2	0.00315377	10.7854	0.00589938	0.99531	0.99531	-5.33104
t = logFC divided by its standard error
B = log-odds that gene is differentially expressed

## Sheet: S18_GM
Statistical Analysis on NanoString Voom Counts
Target	logFC	AveExpression	t	P-value	adjusted p-value	B
LBP2	-2.8494	10.7854	-4.93442	5.28678e-06	0.000190324	3.77617
ACINU	0.544351	15.0975	4.41778	3.5809e-05	0.000644562	1.82236
SEPTIN4	0.54736	12.2037	3.2052	0.00203915	0.0244699	-1.86749
BAG1	-0.526466	11.0342	-2.85034	0.0057427	0.0516843	-2.58592
MCL1	-0.502915	14.1314	-2.74278	0.00774135	0.0557377	-3.17778
BNIP3	-0.358364	14.1502	-2.1196	0.0376112	0.225667	-4.57185
CASP10	0.441568	10.821	1.95579	0.0545079	0.280326	-4.4941
JUN	-0.281228	14.839	-1.77478	0.0803101	0.361396	-5.20793
CASP9	0.266762	11.8003	1.6251	0.108666	0.362045	-5.23713
HSP90	-0.163522	16.9361	-1.62244	0.109234	0.362045	-5.7388
BIRC6	0.235446	14.774	1.60918	0.112108	0.362045	-5.47825
CASP2	-0.398357	10.6532	-1.48565	0.141892	0.362045	-5.18733
DIAP2	0.219733	12.3363	1.4834	0.142487	0.362045	-5.55839
ATM	-0.203195	11.551	-1.46212	0.148213	0.362045	-5.47348
JNK	-0.145432	13.9735	-1.45253	0.150852	0.362045	-5.71043
TRAF2	0.172025	17.8382	1.39028	0.168879	0.379978	-6.24145
LBP1	0.257615	10.8875	1.02487	0.308977	0.654305	-6.17949
BAG4	-0.152135	12.5124	-0.935513	0.352762	0.689361	-6.22985
APAF1	-0.325509	10.8077	-0.914087	0.36383	0.689361	-5.78319
ASPP1	-0.0835391	14.1883	-0.669068	0.505667	0.897841	-6.52588
RIPK1	-0.147797	11.6038	-0.640828	0.52374	0.897841	-6.3491
AIFM3	0.0766335	12.6402	0.523985	0.601955	0.937748	-6.55062
BAX	-0.0696793	13.195	-0.460446	0.646633	0.937748	-6.61009
BAK	0.0884959	11.0615	0.444876	0.657791	0.937748	-6.27672
LBP3	0.188334	12.536	0.402354	0.688657	0.937748	-6.61688
AVEN	-0.0655783	11.2087	-0.391162	0.696874	0.937748	-6.33573
FADD	-0.0793368	11.0515	-0.341563	0.73371	0.937748	-6.29681
B2CL1	0.0499294	14.5025	0.339458	0.735288	0.937748	-6.69068
DIABLO	-0.0803514	9.16584	-0.283585	0.777571	0.937748	-6.07425
LITAF	-0.0645903	11.4278	-0.278498	0.781457	0.937748	-6.46363
PIN1	-0.0344597	13.1608	-0.220638	0.826021	0.958306	-6.70108
HSP71	0.0102954	18.2009	0.160356	0.873065	0.958306	-7.23106
TRAF6	0.0222843	12.0626	0.145889	0.884431	0.958306	-6.65348
AIFM1	-0.0211972	15.6105	-0.119699	0.905066	0.958306	-6.86597
CASP3	0.00978171	12.4799	0.0573855	0.954403	0.976252	-6.65583
CASP8	0.00717615	10.0152	0.029875	0.976252	0.976252	-6.19425
t = logFC divided by its standard error
B = log-odds that gene is differentially expressed
