# Supplementary material for: Modeled microgravity alters apoptotic gene expression and caspase activity in the squid-vibrio symbiosis
Source: BMC Microbiol. 2022 Aug 18;22:202. doi: 10.1186/s12866-022-02614-x (PMC9389742; doi:10.1186/s12866-022-02614-x)
Supplement: Supplementary file 3 — Additional file 3. [file 12866_2022_2614_MOESM3_ESM.xlsx]

## Sheet: Sheet1
Sample	Accession	Residues	Sequence
HsCasp10	ABJ53426.1	522	MKSQGQHWYSSSDKNCKVSFREKLLIIDSNLGVQDVENLKFLCIGLVPNKKLEKSSSASDVFEHLLAEDLLSEEDPFFLAELLYIIRQKKLLQHLNCTKEEVERLLPTRQRVSLFRNLLYELSEGIDSENLKDMIFLLKDSLPKTEMTSLSFLAFLEKQGKIDEDNLTCLEDLCKTVVPKLLRNIEKYKREKAIQIVTPPVDKEAESYQGEEELVSQTDVKTFLEALPQESWQNKHAGSNGNRATNGAPSLVSRGMQGASANTLNSETSTKRAAVYRMNRNHRGLCVIVNNHSFTSLKDRQGTHKDAEILSHVFQWLGFTVHIHNNVTKVEMEMVLQKQKCNPAHADGDCFVFCILTHGRFGAVYSSDEALIPIREIMSHFTALQCPRLAEKPKLFFIQ…
DrCasp10	AWP39897.1	512	MCFQRALLRVQESLSADELQDLLFLCSDLLCSRDLNTVSSGRQLFTLLQNQDLLSLEDPSLLIELLSITKRTRLMRSLQSDACMQTSGTADQPLQQQQRISRYRQFLYELSESICDQDLKNIKFLLMKTLSRKKLEQNLTLLQLFLEMEKEDLLGENNLDVLQRIFADIYPALGRKINQYKEENLNGVFIAQETEGISSIADLPSAQTSLSSVEMIDREMDEITLNENASGFSGDNSQHSDSVNSGIISESSEMPQIESSMVEQYEMKGERRGVCLIINNYDFSACGWLNREGTDIDHDSLRDVFEWLGFEILTRRDCTGDQILQALMDLSTQDHTQADCVVCCILSHGRLNDIIGVDGKAVPFKELMETLSPFRCSSLYQKPKLFFIQACRGTQNQRA…
XlCasp10	BAA94751.1	520	MDFNSMLLRIDDGLGREDIEALKFLCRDVLRKNKLLSVQSGHELFQQLMTEDLINEDNYFLLGELLYIINHHSLLHDLGTNKVEVQKALPHHWKISPYRQMLYELSENVTGEDEKRILFILPLHKKHKENKTFLDVLCQLEKENAITEDNVKLLEEVFRKVSPDLLKIIEKYKERGDKLHRPEIGLMQPSAPPDYEHELINPHLSIQVSSKDNESWDEGIESLIEHNGTILGEAEKEDDESGNIDHQLSDLRLNSEVTPQASLQMELYHMNHKHRGYCLIIDNSIFMKGKRREGSDKDAGALSDVFSWLGLEVEIVKNLGTEQIRGCLKRFKSKDHSERDCFVCCILTHGESGTVMGSDDKEVSIREVMSYFTATSCISLTLKPKLFFIQACQGIYTHP…
EsCasp10_X1	g27226.t1	634	MSDMPTFTDLALAVNLLTSQHKDQICSIRNPIDQIRQMCDIVGKKLPSQSDEFIYCLIESGNDYLVNLLVTGFTTLDYSKGATTSPGVAGKSQADANNCYAMENRGRVLIIDNVHFYDEEYNREGSEKDRKDLEEFFNGLDFEVIVQQDLTAEQMETVLDEQINDDKGLTEDCFILFILSHGRVSEIIGVDMNTMHYSVIYEKFNNCDMWNEKPKLIYIQACQPFLKDEDVKEEELDAQKVESSIYPGGHTYIMYATIPGEYAMRHTTMGSRLIQSLIKVYKENYFVFRTGRRTHGN*
EsCasp10_X2	c48267_f2p0_2198	298	MAPPKYPIERNMFISLILEFIEKMDNIPAFIDSALVEKLFLLGHKNAIMAKTDTSDQIRKIIEYIEKKLPSRSDIFVKALLQSDNDYLVGKLLPGITDISDVRRHFNLDNKPSAIKFEGKYQIENFLNFRVHFINYMSDMPIFIDLALAVNLLTSQHKDQICSIRNPIDQIRQMCDIVGKKLPSQSDEFIYCLIESGNDYLVNLLVTGFTTLDYSEGATTSPGVAGKSQADANNCYAMENRGRVLIIDNVHFYDEEYNREGSEKDRKDLEEFFNGLDFEVIVQQDLTAEQMETVLDEQINDDKGLTEDCFILFILSHGRVSEIIGVDMNTMHYSVIYEKFNNCDMWNEKPKLIYIQACQPFLKDEDVKEEELDAQKVESSIYPGGHTYIMYATIPGEYA…
HsCasp8	XP_005246942.1	523	MEGGRRARVVIESKRNFFLGAFPTPFPAEHVELGRLGDSETAMVPGKGGADYILLPFKKMDFSRNLYDIGEQLDSEDLASLKFLSLDYIPQRKQEPIKDALMLFQRLQEKRMLEESNLSFLKELLFRINRLDLLITYLNTRKEEMERELQTPGRAQISAYRVMLYQISEEVSRSELRSFKFLLQEEISKCKLDDDMNLLDIFIEMEKRVILGEGKLDILKRVCAQINKSLLKIINDYEEFSKGEELCGVMTISDSPREQDSESQTLDKVYQMKSKPRGYCLIINNHNFAKAREKVPKLHSIRDRNGTHLDAGALTTTFEELHFEIKPHDDCTVEQIYEILKIYQLMDHSNMDCFICCILSHGDKGIIYGTDGQEAPIYELTSQFTGLKCPSLAGKPKVF…
RnCasp8	XP_006245077.1	482	MDFHSCLYDIAERLGNEELAALKFLCLDHIPQKKQESINDVLVLFQRLQEEGMLEEDNLSFLKELLFHISRRDLLSRVLKSSPEEMVRELQVLGKAQVSAYRVMLFKLSEDMDKEDLKSFKFLLITEIPKCKLQDNSSLLDIFVEMEKRTILAENNLVTLKSICFRVNRSLLGRIDDYERSSTERRMSTEGGEELPVSVLDEVTIKMQDMWDSPGEQESESLNSDNVYQMKSKPRGYCLIFNNNNFSKAREDIPKLSNMRDRKGTNYDEEALSKTFKELHFEIVSFSDCTASQIHEVLVSYQSKDHKGKDCFICCILSHGDKGIVYGTDGKEASIYELTSYFTGSKCPSLAGKPKIFFIQACQGNNFQKAVPVPDETGLEQEHVLEEDSSSYKNYIPDE…
DrCasp8	XP_685430.4	520	MDEEMDMDMCFQRALLRVQESLSADELQDLLFLCSDLLCSRDLNTVSSGRQLFTLLQNQDLLSLEDPSLLIELLSITKRTRLMRSLQSDACMQTSGTADQPLQQQQRISRYRQFLYELSESICDQDLKNIKFLLMKTLSRKKLEQNLTLLQLFLEMEKEDLLGENNLDVLQRIFADIYPALGRKINQYKEENLNGVFIAQETEGISSIADLPSAQTSLSSVEMIDREMDEITLNENASGFSGDNSQHSDSVNSGIISESSEMPQIENSMVEQYEMKGERRGVCLIINNYDFSACGWLNREGTDIDHDSLRDVFEWLGFEILTRRDCTGDQILQALMDLSTQDHTQADCVVCCILSHGRLNDIIGVDGKAVPFKELMETLSPFRCSSLYQKPKLFFIQAC…
XlCasp8	NP_001081410.1	520	MDFNSMLLRIDDGLGREDIEALKFLCRDVLRKNKLLSVQSGHELFQQLMTEDLINEDNYFLLGELLYIINHHSLLHDLGTNKVEVQKALPHHWKISPYRQMLYELSENVTGEDEKRILFILPLHKKHKENKTFLDVLCQLEKENAITEDNVKLLEEVFRKVSPDLLKIIEKYKERGDKLHRPEIGLMQPSAPPDYEHELINPHLSIQVSSKDNESWDEGIESLIEHNGTILGEAEKEDDESGNIDHQLSDLRLNSEVTPQASLQMELYHMNHKHRGYCLIIDNSIFMKGKRREGSDKDAGALSDVFSWLGLEVEIVKNLGTEQIRGCLKRFKSKDHSERDCFVCCILTHGESGTVMGSDDKEVSIREVMSYFTATSCISLTLKPKLFFIQACQGIYTHP…
MgCasp8	VDH92081.1	595	MANIRLRQILVEICSDLGSDDLEKLKFLLRDVTGSAKLEMATMAIDIFSAIEKNKHVALHDGSYLAECFLLIGRKDLVRKLELDPRRVEVGMETDPRLLPFRILLYKISEDLSDKEFEQLKFHSSKTLGIKRGQMQKVKHVFALFVLLEKDLLISPTSINVLKDMLKALHRGDLLELVVEYQARYPHLIDGESSTDSTDRNGATQPLESGAPVVDQNPSLPSRPQNISNGRQQNPTASPVLVYEMNAFPRGLCIIINNNKFHSQSGFGSRGGSDEDARMLDETFLKLGFIVTIYKDLTAKDMFAVMHGLSTLDHSKYNAVVVCILSHGGEHVVYGVDGKDIAIRYLTSFFRSSKCKSLANKPKLFFIQACQGNERQTGINQTDLSIQADGPSDLEEGQS…
OsCasp8	XP_029649523.1	502	MSHTDTIMMDVDHNLSSALVKIAENLRERDVSYLKFLCHDILPAGEIEKHNGLNIIDALSNYHIITSNDYKFLLKCLKKIHRIDLLKILNSGSSNIDDFEPNELNPFRSLLFDLALDLRSEDVKKLRFFYRSHIKENNIDALSIFTILLDADVINERSFGSLVNTLSSINRKDLASKLEEYCRPPVEQRRGPIPESCGREGPRRCSPSEESSCREYRMGILETQISATPSNRMGILETQISATPSSPEVSVKAQPLIESPKIQPESQQSLSSEITVYNAHPTFINKSKRRSVDCYRMESVPRGYCVIINNIEFAGGSQRLGAKVDEDELQKLFEKFQFTVKIHKNLSSNEMKECLKKYRNENHKLYDCFACFILSHGAKDEVFGSDSKPVVINDLIELF…
EsCasp8	g57293.t1	560	MESDAERVTFEDDLFKVMKEMTKFETEQFKFLCLKYIPFKTIDQMNITDLLQSLEEKKVISADKYNFLTECLILIGRMDIAHQLGGDTFDVLTSNLQKYKSSAGLDSFLILLHTLADNMEKEEVQQIIKYSIEKAYIPREKLKMCHNGFQLMTLLLKVRHIHANNLKTLFDLVQVLNRKDLEEKIKLYQDSKEENKEPDFECDNKITGNGGKPFKGRSLGMSLTNAGQPPPEPGKPFIDRSVNTPLTDTKQPKISSQPKPEIKLEKYKMTAIPRGICLIFNNVHFMTDKDRTGSDVDKDELVKVFTNFHFKIIECTDLTKTEMQNKLDEVGSMDHgeydCfvCcILSHGHEGYVVGVDGISLAYKRIQSPFTPSKCKSLTGKPKLFFIQACQGSTPQSG…
HsCasp2	AAH02427.2	452	MAAPSAGSWSTFQHKELMAADRGRRILGVCGMHPHHQETLKKNRVVLAKQLLLSELLEHLLEKDIITLEMRELIQAKVGSFSQNVELLNLLPKRGPQAFDAFCEALRETKQGHLEDMLLTTLSGLQHVLPPLSCDYDLSLPFPVCESCPLYKKLRLSTDTVEHSLDNKDGPLCLQVKPCTPEFYQTHFQLAYRLQSRPRGLALVLSNVHFTGEKELEFRSGGDVDHSTLVTLFKLLGYDVHVLCDQTAQEMQEKLQNFAQLPAHRVTDSCIVALLSHGVEGAIYGVDGKLLQLQEVFQLFDNANCPSLQNKPKMFFIQACRGDETDRGVDQQDGKNHAGSPGCEESDAGKEKLPKMRLPTRSDMICGYACLKGTAAMRNTKRGSWYIEALAQVFSERAC…
RnCasp2	XP_038964243.1	470	MAASSGRSQSSLHRKGLMAADRRSRILAVCGMHPDHQETLKKNRVVLAKQLLLSELLEHLLEKDIITLEMRELIQAKGGSFSQNVELLNLLPKRGPQAFDAFCEALRETRQGHLEDLLLTTLSDIQHILPPLSCDYDSSLPFSVCESCPPHKQSRLSTDTMEHSLDNGDGPPCLQVKPCTPEFYQAHYQLAYRLQSQPRGLALVMSNVHFTGEKDLEFRSGGDVDHTTLVTLFKLLGYNVHVLYDQTAQFHRFQLYSGIYKKYPKGQEMQEKLQNFAQLPAHRVTDSCIVALLSHGVEGGIYGVDGKLLQLQEVFRLFDNANCPSLQNKPKMFFIQACRGDETDRGVDQQDGKNHAQSPGCEESDAGKEELMKMRLPTRSDMICGYACLKGNAAMRNTK…
DrCasp2	AWP39887.1	437	MLGECGMTKWERLALRRNSVKMLQDLVVDDLLIQCLQQDGILTDSMAESIMAKPTSQGRSHQLLFLLPKRGPRAFSTFCSALKETEQHHLCKLLMDFTEKDKCFSEPSLSLPTQECVTPAKRPRTHESMEMCLDADSPVTTAVLPCTPEFYQSHRPQAYPMRSCPRGLALVLSNVRFDSANTDLDIRRGGEVDEETLRRLFTELDFKVSLHRDLTAEAMRRCLEQFAQQQEHAAYDCAVVCLLSHGVEGSVYGTDGQLLELDWVFEVFDNARCPLLQNKPKMFFIQACRGEEMDNGVDQLDGQERTQSPGCEQRDAGREGERDNREKKEEKERERLRVKLPQRSDMICGFATLKGFSTAAMRNTKKGSWFIQELNTAIRQRANNTHLSDILVQVNGQIK…
XlCasp2	BAA94746.1	423	MLGGMQQHHRKALQRLRVSLASEMIIEELLDHLVSSEILTNNMHSNIMAYRSDYAQNVALLNLLPKRGPRAFSAFCNALHSTNQEHLAQQVEKEALLQEEFITSKVHHGSFPLPVQESTLSRPGRQICREYREESIDDGDGPVTVQLCSVNFYITHCQQAYKMHSCPRGRALLISNVKFETPDLDYRCGGEVDLASLEKLFSSLGYQVDVRCNLNAQSMMSQLGAFSALPVHSALDSCVVAILSHGLDGAVYGTDGKLVQLQEVFTALDNAHCPQLQNKPKMFFIQACRGEETDRGVDQRDGREQSGSPGCEQSDAGREDIKVRLPTQSDMICAYACLKGTVSLRNTKRGSWFVQDLVSVFSQHSKDTHVADMLVKVNALIKEREGHAPGTEFHRCKEM…
MgCasp2	ADZ24778.1	468	MEQKHRNILQTNFAYLIKNLHNVEEICDHLMSGDILTSGMMDSIKHKKPRPTGQTRELLSILPRRGMKAYKSFIHALHETGNGEVGDHLEKNSPKSNGQNSGEIDNGLSKPKVGNSDTQEAKLQHSEKPEETQKSESQNKQGWPMSEKSIQTIKKSDIKKCTIDSHKKICESKQVYHMTGSKKGKFLSVSNVQCTTTDENTGAKTIDDSLTKKTECENKCRCCVDFDKTCISQLFTHMQYDSKAADNVRGVSGQDVKVFLEEHLNNKENTVFDSLVIVFFSGGDKYEPGKIYDKGGNEIDKEEIFTMIKKSTAFKGKPKIVILRTYDFEEKTTPPDHDVLDAVKSSVHFIKDKPNVDDLFVVSSQPKTKKGPWVVGDGMNGSYFIQALIHVFKNMAHEK…
OsCasp2	XP_029647478.1	399	MNHIYLEALIKNRVFLVRNIEYSTLRDFLIQENVFPMSQIEVVDSKLHRTAQIRELIDILPRRSDKQFVLFLQCLSYSEQKHIADNIAKCVYKLIEANKPKLSINEYKRINESISNLTLTEAPSYPTENVDENHYEIAFSPQEETQSESSFLFEENEPSYENGEDSNPTVSYLSYYKMSSEPKGLFFIINNDTFKDCSLNRNGSKKDVSDLMTLFSDLNFVRDKKENLNAMDMKLALWGFSQMTLLGKADCCVVVLLTHGKNINQLLGVDGNVVHLDDLLAYFNSENCPALVGKPKLFIIQACRDDIKTQSYHQAAIRSDVVIAYSTSPGHVSHRDPQEGSVFIQEIVSVFSECSKHMSITDMLIKVRGNIKQKYPNVSQYPITEFALEKSWYLNPTLH
EsCasp2_X1	g84175.t1	591	MDEIYRETLKGCYPYLLENICSENLTDLLLQHGVLPKSTIDEINSLSKRQEQTQKLLDCISRRNNEAFESFMMCLEDSDQKHIADKLRDRLFELAPQIYKDTNMNGCVPLEDFREKGKVRTAKRPTMNDYFRKTLTNSRVYLVDNIDYDSLRDFLIESETLPVNLIENIDSNPNRRRRVREMLDCLPRRPDFAFSTFLASLHKSKQQHIADKLYEEACSLIGFGDYQLKETLKNTIETILSSSSITNSENNCVVPQANSVLQLRQRQEPIENSYVPAIQEEQSSFHHECDDEAMDEQASNRSEFSSLKSANYSKNCSFPSTFQNESKETFSRSSFYSQQKQESENNTVYQMDSNPRGLLCILTTAKRSGLKSDSLPVTRHNDKEPEASSHTTENTPVTL…
EsCasp2_X2	>g71066.t1YRD6	368	MDQIYREVFRKCYSFLVANIEYDDICDLLIQYEVIPEMIAEDIDSLGNNRRAKVRKLIDFLSKRSNETFATFVKCLTESKQGHVAKTITDKLNEMGMIRPPEIQGCATSSNETGACVSVAAVACSEPCEQVAMEEDQYCPLLPGESASSPVCYEMNSNPRVDEMKQHLLAFSNLDEHKRQSCCVVILMSHGEEDHIYGSGCQSVPIKELIVYFSDHNCPNLKNKPKLFIIQACRSYKTLPKDGRESPTNNSSSSTLKPPLMRLESFDLSSFDAVVANTMNPHPHADMLLAYSTAIGNKSFRSTTSGSLFIQNIIEVFREKAHTTSVTDMLIEVNGRLRERYGDLQQLSAPEVVLTKKWYLNPVQNRMT
HsCasp9	XP_011540575.1	421	MDEADRRLLRRCRLRLVEELQVDQLWDALLSRELFRPHMIEDIQRAGSGSRRDQARQLIIDLETRGSQALPLFISCLEDTGQDMLASFLRTNRQAAKLSKPTLENLTPVVLRPEIRKPEVLRPETPRPVDIGSGGFGDVGALESLRGNADLAYILSMEPCGHCLIINNVNFCRESGLRTRTGSNIDCEKLRRRFSSLHFMVEVKGDLTAKKMVLALLELAQQDHGALDCCVVVILSHGCQASHLQFPGAVYGTDGCPVSVEKIVNIFNGTSCPSLGGKPKLFFIQACGGEQKDHGFEVASTSPEDESPGSNPEPDATPFQEGLRTFDQLDAISSLPTPSDIFVSYSTFPGFVSWRDPKSGSWYVETLDDIFEQWAHSEDLQSLLLRVSAAFLCKGEGRL…
RnCasp9	AAF85658.1	454	MEEADRQLLRRCRVRLVRELQVAELWDALLSRELFTRDMIEDIQRAGSGSRRDQARQLVIDLETRGRQALPRFISCLEDTGQGSLASFLQSSGQAAKQDPEAVTPLDHLVPVVLGPMGLKSKEQKVVKLDPSQPALGNLTPVVLGPEELWPTRLRPEVLTPETPRPVDIGSGRAHDVCTPGKIERHADMAYTLDSDPCGHCLIINNVNFCPSSGLSTRIGSHVDCEKLQHRFCWLRFMVEVKNDLTAKKMVTALMEMAHRDHRALDCFVVVILSHGCQASHLQFPGAVYGTDGCSVSIERIVNIFNGTGCPSLGGKPKLFFIQACGGEQKDHGFEVAFTSSQDKAFDSDSEPDAVPYQEGPRTLDQLDAVSSLPTPSDILVSYSTFPGFVSWRDKKSGS…
DrCasp9	NP_001007405.2	436	MEQKHRQILQRHRLNLVKALNPEDVCDKLLSKGVFTQDMIDEIQSKATRRDQARQLVKDLETRGSLAFPAFLDSLRETGHNDLAELLQSGDGVHRPPVISVQPSPIPLPVQNLNHTEKPDKPDIASPRLVPLRPESLPVHKTYSPPSETVVRPTRPRRDSIQCYKMDASPCGVCLIINNINFEKASELNDRKGSNIDCDKLEKRFKALNFEVTVKRNLKSKRIRHEMASLAKKDHSTYDCCVVIILSHGTEASHNRFPGAVHGVDGPAVPIQIITNYLNGQNCPSLQGKPKLFFIQACGGGEKDIGFEVSPDDVQPSIGGIDDEMDAIPMSSSSDSLSTASDELDARASLPTPSDILVSYSTFPGYVSWRDTEAGSWYVENLDRVLEENAITDDLVTML…
XlCasp9	BAA94750.1	399	MEQELRDILRRNRVRLVQSLQVKELWDLLVERGVFSNDMIEEIQREGTRRDQARKLLVELETRGSQAFPLFLLCLKETAQHDLADFLQSDSGTRVLQPIPTTPSPVLKPLPKAEPAEYPAREIRSRKGTLDKDKDYPMSSDPIGFCLIINNMNFHECTGLSTRTGSDIDRDKLANRMRSFHFEVTVKDNLTGQAMHDHLQALADQDHSLQDCCLVVILSHGCETRHIQFPGGVYGTDGIRIPVERIVSYFNGSKCPSLRGKPKIFIIQACGGDQKDKGCEVTSETPPLSPTSTSLQSDATPVFSGEGDRDEVDAVSNIPTPSDILVSYSTFPGYVSWRDKHTGSWYVEVLDSVLAEHAAADDLQSLLVMVADGVSSKGTYKQIPGYFNFLRKRFYFKTD
MgCasp9	VDH91938.1	505	MVDRGTVVDIDNELEAFDVQSIKFLVKNFIHHVQLKKCFSLLDVFTALEVVKHITQNNWKEFLSECLFMIGKRNIIHILGLNSSEIEERIQRKEGFLIPFRTALYNIAEDLDSTEIEKLKQEAINMVPNIIPALRKVTSMYDFLDILEKRLLISHHSSDIFLVMLERINRSDLGIFIRDFSGGFYHMTRPYSGMCVIINNKTFSKESKLLPRRGTEFDEERLSQTFTKLKFKTCIYRDLSAEEIVEKITELAEVDHSKYGACVVCILSHGNETAVFGSYGHSVGINHLTSLLSPRNCQSLTGKPKLLFIQACRGIRDQTIQNNNIGQIDDVSKTSEEEQHDIGDTNSDIQYIPPPSDPPLGEPRELGDINSDIQYLPPPPDTALRGPHDIADINGDTQC…
EsCasp9
HsCasp7	BAG70095.1	336	MDCVGWPPGRKWHLEKNTSCGGSSGICASYVTQMADDQGCIEEQGVEDSANEDSVDAKPDRSSFVPSLFSKKKKNVTMRSIKTTRDRVPTYQYNMNFEKLGKCIIINNKNFDKVTGMGVRNGTDKDAEALFKCFRSLGFDVIVYNDCSCAKMQDLLKKASEEDHTNAACFACILLSHGEENVIYGKDGVTPIKDLTAHFRGDRCKTLLEKPKLFFIQACRGTELDDGIQADSGPINDTDANPRYKIPVEADFLFAYSTVPGYYSWRSPGRGSWFVQALCSILEEHGKDLEIMQILTRVNDRVARHFESQSDDPHFHEKKQIPCVVSMLTKELYFSQ
RnCasp7	XP_038945156.1	303	MTDDQDCAAELEMADSSTEDGVDAKPDRSTIISSLLWKKKKNASMCPVSTTRDRVPTYLYRMDFEKMGKCIIINNKNFDKATGMDVRNGTDKDAEALFKCFRSLGFEVTVYNDCSCAKMQDLLRRASEEDHSNSACFACVLLSHGEENLIYGKDGVTPIKDLTAHFRGDRCKTLLEKPKLFFIQACRGTELDDGIQADSGPINDTDANPRYKIPVEADFLFAYSTVPGYYSWRNPGKGSWFVQALCSILNEHGKDLEIMQILTRVNDRVARHFESQSDDPRFNEKKQIPCMVSMLTKELYFGR
DrCasp7	AWP39893.1	350	MNKEALTSENKVSGEDQENYGKGDVTDAKPDPKAMCRVDKEALTSENEVLEEDQDSYGEEDVTDAKPDRKGRFRLFGNFKKNDGKLQEKGESESHYRIVSPTFQYKMSHQRVGKCIIINNKNFDEKTGMNVRNGTDRDAGELFKCFKSLGFDVAVYNDQTCRNMERLLKAVSEEDHSDSSCFACILLSHGEEGMIYGTDGAMPIKTMTSLFKGDVCKSLVGKPKLFFIQACRGSEFDDGVQTDSGPPNDTIETDANPRHKIPVEADFLFAYSTVPGYYSWRNPGRGSWFVQALCNVLSEFGKQLEIMQILTRVNYMVATSFESWSEDPRFSEKKQIPCVVSMLTKELYFN
XlCasp7	NP_001091272.1	319	MDEQPEALVPESDIKDEPGPEEEEGEDSVDAKPDRSQRISIFSSTQQKKAEEPDKPPQTNDNVRIVTPAFQYKMNYGKVGRCIIINNKNFNEVTGMSARNGTDIDARDLLRCFKGLGFDVNVYNNKSCEEMEALLHSVAQQDHNDSACFACIFLSHGEEGLIYGTDGAMPIKVLTTLFRGDKCRSLVGKPKLFFIQACRGCEFDDGLEADAGPANETLETDANPRHKIPVEADFLFAYSTVPGYYSWRNPGRGSWFVQALCNVLNEYGKELEVMQILTRVNYLVATQFESYSDDPQFNKKKQIPCVVSMLTKELYFKPC
MgCasp7	VDI00435.1	410	MEMYCRRKTEDHEQNMGNNRKDGQKTKHKLRTFIAALHADAIPGNDTNVNFLNTPTDEALSELSQHLGIGTLQLGIELGLNLAEIEQSCYKFQRNLQELNKDILLKWKNKSRVKTTRCLMMALQMVKNGGTTYLDKLVKNSSMFERITYPKQMFDKPMDPHGLLLEDKCDSHIEKIYEKKAGQTGLAVIVNYSHKRHASEADVERLETFFVNIVKYHVEIVEDKAKSTLMQTFESIRKNEMTSKAADKYHCFVLVMMCHGEKDTLHIITTKGVVENIKVQEVIDQFKLTDFSGKPKFFIFQACRHQPGTRTDEADSLESQNLKGKLHQDADLLVSYATTPGYKAYRELYTTEEGSWFIREMINVFKERYEETDVINIMMAVRRNVEKCRTSEGGIQMTQ…
OsCasp7	XP_029636882.1	283	MDYSDAKPTDGVYKKCSNFQQESSTSNSSEQFSKNYSKCHFTVECDTNSTKPGLALIIYNCFDSHTEIAPRINSQRDAEDLKEALTFLNFKIIFRKDRSVTEMKDLISSLSEHSNDYSCFVCAILTYSKDDDYIYGTDNFVSFDSLLKVLIKKENSTLAAKPKFFIVDTSPVVKVNVQHDGLFGFFKKSINYTTIPLWANLLTVSSGFCSESRTKDRSCFIQTLCSVLKEYGLKLELHQLMTQLNVRLNDIHNQNNHSGHLASVSSTMTKELRFKAHREEIKQ
EsCasp7_X1	g28980.t1	337	MAMPDSGIQPFLHTSTWIKRTEDISAQLTDVHITPCCPGFSFYISSACIPVYPISAAVKHIRQHLSKIMASCQSEFSEGMFITERNQELNQLDYSILRYKMDFKNRGNAIIINNRIFKKNKPRYGSEKDVNRMNEVLRSLGFNVITKQDMSVKEMKNFFDDIGKADHSENSCFLAVIMSHGSDNDEISGIDGDTVTITKLVEYFLPDRCKSLTGKPKLFFIQSCRGTKLDKGVEVPDVLVPKKKNKTKIPLWADLLISYSNVPGYYSFLNDVNGSWYIQSLADVLQHHGKNKELTTLLTMVNAKVAQEYESKCVDKAFNKMKEMPTFSSTLTREFYF
EsCasp7_X2	c34060_f1p3_1826	371	LASPFLAGCRTVFPDCVPDTLFAVDLLRDSYRSLLSLPPLRPSLTLTPPAPTRVDISCLRGRAALWCTRGCERSDSSLAMTDPHHTCDYVIRRPSGDKKALRPGAPSDPLEYNFNNKRRGIFIIFNIKNFDESTGQPTRDGTDIDAERLEERIQALGFEVQRYDDVNRTKMTGIMYDMAAKDHSDADCFGVAILSHGREGAVYATDGSVPLNILVLPFKGDRAPSLVGKPKLFFIQACRGTKMDDGVDVVDTSSVTEDDSVDTVVAEDVIMRTVPTEADFLFAYSTTPGYYSWRNNEDGSWFIQALCIILENHGEEMELMHMLTLVNHIVAYDFESCTNEDFTSKKKQMPCIVSMLTKYVYFRPKKQEII*
EsCasp7_X3	TR562630|c0_g1_i1|m.43700	297	MTSNDQTDAYLSSSPSSAYPKRIATIRQLYEGMLTTEHDPEIPLENPDRTFAYKMDHERRGIALIINNVIFLNGMPERQGSAKDARCIESVLKNLGFHVIIRHNQDSKSMKQLLEDMSIADQSNNDCFVCVILSHGDDDNVIFSTDGKVTVEELITPLLPDKCPSLTGKPKLFFIQACRGTKMDEGKEVHDAIKNIKMQVKYTKIPIWADVLISYSTVPGYYSWRNSLNGSWFIQSLCQVLKNDSHDKELMEMLTKVNYKVAYEYESKTDFPKNNRMKQAPCITSMLTKQLYFHTK*
EsCasp7_X4	g36411.t1	213	MAEVYIPNFKMLTILLFIPLMAAKDHSDADCFGVAILSHGREGAVYATDGSVPLNILVLPFKGDRAPSLVGKPKLFFIQACRGTKMDDGVDVVDTSSVTEDDSVDTVVAEDVIMRTVPTEADFLFAYSTTPGYYSWRNNEDGSWFIQALCIILENHGEEMELMHMLTLVNHIVAYDFESCTNEDFTSKKKQMPCIVSMLTKYVYFRPKKQEII
HsCasp3	AAO25654.1	277	MENTENSVDSKSIKNLEPKIIHGSESMDSGISLDNSYKMDYPEMGLCIIINNKNFHKSTGMTSRSGTDVDAANLRETFRNLKYEVRNKNDLTREEIVELMRDVSKEDHSKRSSFVCVLLSHGEEGIIFGTNGPVDLKKITNFFRGDRCRSLTGKPKLFIIQACRGTELDCGIETDSGVDDDMACHKIPVEADFLYAYSTAPGYYSWRNSKDGSWFIQSLCAMLKQYADKLEFMHILTRVNRKVATEFESFSFDATFHAKKQIPCIVSMLTKELYFYH
RnCasp3	NP_037054.1	277	MDNNETSVDSKSINNFETKTIHGSKSMDSGIYLDSSYKMDYPEMGLCIIINNKNFHKSTGMSARNGTDVDAANLRETFMALKYEVRNKNDLTREEIMELMDSVSKEDHSKRSSFVCVILSHGDEGVIFGTNGPVDLKKLTSFFRGDYCRSLTGKPKLFIIQACRGTELDCGIETDSGTDDDMACQKIPVEADFLYAYSTAPGYYSWRNSRDGSWFIQSLCAMLKLYAHKLEFMHILTRVNRKVATEFESFSLDATFHAKKQIPCIVSMLTKELYFYH
DrCasp3	XP_005173133.1	285	MSDVKPKGVDTVDARQSDAKESSSVTDPGLVQMDAKSHSDDNVDYQYKTNYPNLGQCLIINNKNFHKRTGMGVRNGTDEDAKKVFETFSQLGFKVGHYNDLTVSQMMALLNKASQEDHSKSAMFACVLLSHGDDGLIYGTDNSIELKRLFAHFRGDRCTSLVGKPKLFFIQACRGTDLDSGIECDGVGDEETQRIPVEADFLYAYSTAPGYYAWRNVANGSWFISSLCDMLLKYGKQLEIMQVMTRVNHKVALEFESSSNLPGFDGKKQIPCIVSMLTKELYFPK
XlCasp3	NP_001081225.1	282	MEESQNGVKYGGDATDAKEYFTIQPRSLQNCDLKDIERKTKFAHLQNYRTNYPEMGMCLIINNKNFHSSNMAVRNGTDVDALKLHETFTGLGYEVMVCNDQKSSDIIGRLKKISEEDHSKRSSFVCAILSHGEEDGSICGVDVPIHIKNLTDLFRGDRCKTLVGKPKIFFIQACRGTELDSGIETDSCSEPREEIQRIPVEADFLYAYSTVPGYCSWRDKMDGSWFIQSLCKMIKLYGSHLELIQILTCVNHMVALDFETFHAKKQIPCVVSMLTKSFYFFK
MgCasp3	VDI74419.1	330	MNSAMKLCGDLFAISAVKNSFSLWPRLCILTLNKQGITQLWMLFHDADYSVVVFIRLRSCGGKSSLLAHLDHEKYLISSGIAVVINNTEFHNNLKLGDRTGSDVDAASLFQRFQELGFDSDLLNDATKDDMEDKFNEIKNDKKSLENAGCLIVALLTHGNEDSVFMTDESVKIKNVMDYFNAENCPELIMKPKIFIVQACRGTGLGSGVNRTVVRRDPNQADAAAEYHEYDKTHGEVIRIPNEADFLAVYSTSPGYGSFRNTEQGSPFVRYLSEELLKMKKEDDFYKVLTRVNKDVGLGYKPNYAHSDIITQMPCFISHLTKDLYLKQKG
OsCasp3	XP_029648145.1	258	MTTTDARCVSLTGDKNRRPIEEDLMNCFHKYEMTHKKRGVAYIFNNETFEDSSLKTRLGSSKDSDDFKNALIKLGFEEDDIHLYTDATTEEMLEALELFGKENSDIDIDCFICAILSHGGQDDIIYGYEGPIELEKLLSCLRPDRCAPLTGIPKLFFIQACRGTTPDIGVEKKDADYIDHDERSPKIPVMADMLVVYSSVNKYPSFRDEGEGSWFMQVLSKILTEYGTQCEIMKLLTAVLTWLPLETSEVRLIGIQWM
EsCasp3_X1	g65085.t1	313	MTVNEPEVQDSSFALIWAHQLDTPELRIRNPSLLHARNMSAGGDKKSQQPDMFITERNPEEDLLDGSSIPHYKMNYKSRGIALIINNETFQNGLPKREGSGRDADCMQDVLKTLQFTVIRVNNKTAKEMKQLFEDISRTNHAENACFLAVIMSHGEDDDVLFGTDGTVTVTELVEYILPNICPSLVGKPKLFFIQACRGTKLDKGTEKPDAMESTKTAKKKNQMKIPLWADILISYSTVPGYFSWRNSINGSWFIQSLAKVLANYGKKEELTTLLTMVNAKVAFEYESNAAGMLNKMKEMPTFSSMLTRKLYF
EsCasp3_X2	g19225.t1	365	MLNFGEPKSKHLTGKVLLAVLHKRRFYEGGCPRQLQACLGLTSPMWDKQFVNEKDNMSQEEKVSQEETAGDGPENPVGDLVDAFPRFGIYSALDANRPTAEEAMEIQKEKTYEISPTYNMNHLRRGIALIINNEEFHQSTGMSTRGGSSRDVDSMRTALTKLEFKVIARNNMTVGQMKRIFGDISADDHTHNDCFLCVILTHGDDGGVIYGTDGNIPLDDLIAYVLPNKCKNLAGKPKLFFVQACRGTKLDKGMEVHDALGFGPTMGAQKIPLWADMLIAYSSVPGYYSWRNCKNGSWFIQSVASVFERFGQELEIHQLMTKVNYQVAYEFESKSNDYRMNRMKQVPCVASMLTKELHFYPKTPK
Hs = Homo sapiens
Rn = Rattus norvegicus
Dr = Danio rerio
Xl = Xenopus laevis
Mg = Mytilus galloprovincialis
Os = Octopus sinensis
Es = Euprymna scolopes
