# Supplementary material for: Modeled microgravity alters apoptotic gene expression and caspase activity in the squid-vibrio symbiosis
Source: BMC Microbiol. 2022 Aug 18;22:202. doi: 10.1186/s12866-022-02614-x (PMC9389742; doi:10.1186/s12866-022-02614-x)
Supplement: Supplementary file 8 — Additional file 8: Table S1. Transcripts mined from the reference transcriptome of Euprymna scolopes. [file 12866_2022_2614_MOESM8_ESM.xlsx]

## Sheet: Sheet1
Table S1. Transcripts mined from the reference transcriptome of Euprymna scolopes
Gene	Protein (other common name)	Brief summary	Pathway	Effect	Representative organisms (in order of BLASTx E-value)	Transcripts	Overview of select Gene Ontology Biological Process terms
Aatf	Apoptosis antagonizing transcription factor	Transcription factor involved in cell cycle control, DNA damage response, and programmed cell death. Up-regulates antiapoptotic genes (e.g., Bcl2, Iap)	Intrinsic	Negative	Gallus gallus	1	Cellular response to DNA damage; negative regulation of superoxide anion generation and ROS metabolism, apoptotic signaling
Acin1/Acinus	Apoptotic chromatin condensation inducer in the nucleus	Mediates apoptotic chromatin condensation following caspase 3 activation without fragmentation. Involved in mRNA splicing of apoptosis genes.	General	Positive	Mus musculus	8	Apoptotic chromosome condensation; apoptotic process; negative regulation of mRNA splicing; positive regulation of apoptosis
Aifm1	Apoptosis-inducing factor 1, mitochondrial	Translocates to nucleus after mitochondrial release. Caspase (+/-) apoptosis. Role in chromatin condensation, cytochrome C release, and caspase 7 activation.	Intrinsic	Positive	Homo sapiens	1	Activation of cysteine-type endopeptidase activity; cellular response to ROS/RNS; intrinsic signaling; positive regulation of apoptosis
Aifm3	Apoptosis-inducing factor 3	Translocates to nucleus after mitochondrial release. Caspase (+) apoptosis. Supports chromatin condensation, cytochrome C release, and caspase 3 activation.	Intrinsic	Positive	Homo sapiens	2	Apoptosis; execution phase of apoptosis; involved in caspase-dependent programmed cell death
Apaf1	Apoptotic protease-activating factor 1	Cytoplasmic protein, forms the apoptosome complex with cytochrome C which mediates the ATP-dependent autoactivation of pro-caspase 9.	Intrinsic	Positive	Homo sapiens	2	Activation of cysteine-type endopeptidase activity by CytC; response to hypoxia; intrinsic signaling; positive regulation of apoptosis
Api5	Apoptosis inhibitor 5	Antiapoptotic factor. Negatively regulates Acin1, which suppresses caspase 3 activation and DNA fragmentation. Also inhibits E2f1-induced apoptosis.	General	Negative	Pongo abelii	1	Apoptotic process; negative regulation of apoptosis; negative regulation of ACIN1 and DNA fragmentation
Ar1	Apoptosis regulator R1	Putative homolog of mammalian Bcl-W protein. Bcl-W inhibits the pro-death mitochondrial membrane permeabilizer Bax, thereby promoting cell survival.	Intrinsic	Negative	Xenopus laevis	1	Apoptotic process; regulation of apoptosis
Arel1	Apoptosis-resistant E3 ubiquitin protein ligase 1	Inhibits apoptosis by targeting pro-apoptotic factors (e.g., Diablo, Htra2, Arts) for degradation in the proteasome via ubiquitination.	Intrinsic	Negative	Homo sapiens	5	Apoptotic process; negative regulation of apoptosis; positive regulation of protein catabolism; protein polyubiquitination
Septin4/Arts	Apoptosis-related protein in TGF-β signalling	Regulates cytoskeletal organization. Arts isoform is localized to the mitochondria and is required for TGF-β induced apoptosis.	Intrinsic	Positive	Mus musculus, Macaca fascicularis	7	Cytoskeleton-dependent cytokinesis; cellular protein localization; positive regulation of apoptosis, intrinsic signaling; positive regulation of protein ubiquitination
Aspp1/Ppp1r13b	Apoptosis-stimulating of p53 protein 1	Promotes programmed cell death by enhancing the transactivation and DNA-binding activity of p53 at the promoters of pro-apoptotic genes.	Intrinsic	Positive	Homo sapiens	1	Negative regulation of cell cycle; positive regulation of MMP; intrinsic signaling; signal transduction regulation by p53 class mediator
Atf4	Cyclic AMP-dependent transcription factor ATF-4	Facilitates ER-mediated cell death by promoting expression associated with amino acid metabolism, mRNA translation and the unfolded protein response.	Intrinsic	Positive	Homo sapiens	2	Cellular response to unfolded protein, heat; chaperone-mediated protein folding; negative regulation of cardiac muscle apoptosis
Akt3	RAC-gamma serine/threonine protein kinase	Serine/threonine kinase. Regulates metabolism, proliferation, survival, and growth. Phosphorylates and inhibits intrinsic pro-death activators.	Intrinsic	Negative	Homo sapiens	1	Intracellular signal transduction; mitochondrial genome maintenance; negative regulation of cellular senescence
Atm	Ataxia telangiectasia mutated kinase	Serine/threonine kinase. Senses DNA damage, activates checkpoint signaling in response to apoptosis and genotoxic stressors. Phosphorylates p53.	Intrinsic	Positive	Mus musculus	1	Cellular response to DNA damage, radiation, RNS; intrinsic signaling; positive regulation of apoptosis; response to hypoxia
Aven	Apoptosis caspase activation inhibitor	Inhibits intrinsic apoptosome formation and caspase 9 acitvation by binding to Apaf1.	Intrinsic	Negative	Mus musculus	1	Apoptotic process; negative regulation of apoptosis
Bcl2L1	Bcl-2-like protein 1 (B2CL1, BclXL)	Potent inhibitor of programmed cell death, blocks caspase activation and the release of cytochrome C from the mitochondria. Bcl-XL isoform.	Intrinsic	Negative	Rattus norvegicus	1	Cellular response to hypoxia, TNF; negative regulation of execution phase of apoptosis, intrinsic, extrinsic signaling; MMP regulation
Bcl2L13	Bcl-2-like protein 13	Putative promoter of caspase 3 activation and apoptotic cell death.	General	Positive	Homo sapiens	1	Activation of cysteine-type endopeptidase activity; apoptotic process
Bag1	Bcl-2 associated athanogene 1	Hsp70 co-chaperone. Strengthens anti-apoptotic Bcl2-type repression, inhibits pro-death Pr1r15 phosphatase induced by DNA damage.	Intrinsic	Negative	Rattus norvegicus	1	Apoptotic process; chaperone cofactor-dependent protein refolding; negative regulation of apoptosis; protein localization to mitochondria
Bag4	Bcl-2 associated athanogene 4 (silencer of death domain)	Hsp70 co-chaperone. Prevents constitutive signaling via Tnf superfamily receptor member 1A, which is involved in extrinsic apoptosis.	Extrinsic	Negative	Homo sapiens	1	Cellular response to growth factor and TNF; negative regulation of apoptosis; protein stabilization; TNF-mediating signaling
Bag6	Bcl-2 associated athanogene 6	Inhibits apoptosis by preventing unfolded/misfolded protein accumulation in the ER. Defective substrates are targeted to the proteasome for degradation.	Intrinsic	Negative	Danio rerio, Mus musculus	2	ER stress-induced pre-emptive quality control; misfolded protein catabolism; intrinsic signaling from DNA damage, ER stress; regulation of apoptosis
Bak	Bcl-2 homologous antagonist/killer	Forms pores in the mitochondria via oligomerization in response to intracellular stress, resulting in cytochrome C release and intrinsic apoptosis.	Intrinsic	Positive	Homo sapiens	3	Activation of cysteine-type endopeptidase activity; cellular response to unfolded protein, UV; positive regulation of intrinsic signaling, CytC release
Bax	Bcl-2-associated X protein	Upon activation, translocates to the mitochondria and increases permeability, resulting in cytochrome C release and intrinsic apoptosis.	Intrinsic	Positive	Mus musculus, Bos taurus	4	Activation of cysteine-type endopeptidase activity; cellular response to DNA damage; negative MMP regulation; positive regulation of intrinsic signaling
Bcl10	B-cell lymphoma/leukemia 10	Putative adaptor protein for the Tnfr-Tradd-Rip complex. Promotes apoptotic cell death, NF-κB activation, and pro-caspase 9 activation.	General	Positive	Mus musculus	1	Cellular response to LPS; LPS signaling; positive regulation of extrinsic signaling and execution phase of apoptosis; TLR signaling pathway
Becn1	Beclin-1	Promotes intrinsic apoptosis. Localizes to mitochondria and induces Bax translocation and pro-death factor release from the mitochondria..	Intrinsic	Positive	Rattus norvegicus	1	Apoptotic process; antiviral defense; apoptotic engulfment; negative regulation of ROS metabolic process; positive regulation of intrinsic signaling
Birc7b	Baculoviral IAP repeat-containing protein 7-B	Weak inhibitor of apoptosis with E3 ubiquitin-protein ligase activity. Targets pro-apoptotic caspases 3,7, and 9 for proteasome degradation.	General	Negative	Xenopus laevis	1	Multicellular organism development; negative regulation of apoptosis, cysteine-type endopeptidase activity involved in apoptosis; protein ubiquitination
Birc3	Baculoviral IAP repeat-containing protein 3	E3 ubiquitin-protein ligase. Targets caspases 3,7, 8, adaptors, and pro-apoptotic Bcl2 proteins for proteasome degradation. Involved in PRR signaling.	General	Negative	Homo sapiens	1	Negative regulation of apoptosis, cysteine-type endopeptidase activity; positive regulation of NF-κB signaling, protein ubiquitination; TLR signaling
Birc6	Baculoviral IAP repeat-containing protein 6	E3 ubiquitin-protein ligase. Targets caspases 3, 7, and 9 as well as mitochondrial-derived Diablo for proteasome degradation.	General	Negative	Homo sapiens, Mus musculus	9	Apoptotic process; negative regulation of apoptosis and extrinsic signaling; positive regulation of cell proliferation; protein ubiquitination
Bnip3	BCL2/adenovirus E1B 19 kDa protein-interacting protein 3	Intrinsic pro-apoptotic Bh3-only protein. Overcomes Bcl2-type suppression of pro-death effectors Bax/Bak. Induced by hypoxia-dependent signaling.	Intrinsic	Positive	Mus musculus	1	Cellular response to hydrogen peroxide, hypoxia; intrinsic signaling; negative MMP regulation, ROS metabolism; positive regulation of CytC release
Caap1	Caspase activity and apoptosis inhibitor 1	Anti-apoptotic protein. Modulates a caspase 3/caspase 9 feedback amplification loop that is dependent on caspase 10.	Intrinsic	Negative	Homo sapiens	1	Apoptotic process; negative regulation of cysteine-type endopeptidase activity, apoptotic signaling
Capn1	Calpain 1 catalytic subunit	Non-lysosomal calcium-regulated cysteine protease. Necessary for Bax activity during Fas-induced neutrophil apoptosis.	General	Positive	Rattus norvegicus, Homo sapiens, Macaca fascicularis	4	Negative regulation of NIK/NF-κB signaling; positive regulation of cardiac muscle apoptosis; proteolysis; regulation of catalytic activity
Capn11	Calpain-11	Non-lysosomal calcium-regulated cysteine protease. Cleaves cytoskeletal remodeling and signal transduction substrates.	Undetermined	Undetermined	Mus musculus, Homo sapiens	3	Proteolysis
Capn2	Calpain 2 catalytic subunit	Non-lysosomal calcium-regulated cysteine protease. Promotes ER stress-induced apoptosis via calcium ion release.	Intrinsic	Positive	Rattus norvegicus, Bos taurus	2	Cellular response to LPS; positive regulation of cardiac muscle apoptosis, neuron death; proteolysis; regulation of cytoskeletal organization
Capn3	Calpain 3	Non-lysosomal calcium-regulated cysteine protease. Deficiency is associated with muscular atrophy. Also found to stimulate ROS-induced cell death.	Intrinsic	Undetermined	Homo sapiens, Gallus gallus	3	Apoptotic process; cellular response to calcium ion; negative regulation of apoptosis; positive regulation of NF-κB transcription factor
Capn5	Calpain 5	Non-lysosomal calcium-regulated cysteine protease.	Undetermined	Undetermined	Homo sapiens	3	Proteolysis; signal transduction
Capn7	Calpain-7	Non-lysosomal calcium-regulated cysteine protease.	Undetermined	Undetermined	Mus musculus	2	Positive regulation of epithelial cell migration; proteolysis; self proteolysis
Capn8	Calpain-8	Non-lysosomal calcium-regulated cysteine protease. Implicated in gastric cell membrane trafficking and gastric mucosal defense.	Undetermined	Undetermined	Rattus norvegicus	2	Calcium-dependent self proteolysis; proteolysis; digestion
Capn9	Calpain-9	Non-lysosomal calcium-regulated cysteine protease. Implicated in gastric cell membrane trafficking and gastric mucosal defense.	Undetermined	Undetermined	Rattus norvegicus, Homo sapiens, Mus musculus	4	Sarcomere organization; proteolysis; digestion
CalpB	Calpain-B	Non-lysosomal calcium-regulated cysteine protease.	Undetermined	Undetermined	Drosophila melanogaster	9	Border follicle cell migration; neuron remodeling; protein auto processing; proteolysis
Sol	Calpain-D	Non-lysosomal calcium-regulated cysteine protease. Plays a role in eye development.	Undetermined	Undetermined	Drosophila melanogaster	2	Nervous system development; response to stimulus; proteolysis; multicellular organism development; visual perception
Casp10	Caspase 10	Pro-apoptotic initiator. Activated during extrinsic, receptor-mediated, apoptosis via DISC assembly following death receptor activation.	Extrinsic	Positive	Homo sapiens	3	Activation of cysteine-type endopeptidase activity; apoptotic process; apoptotic signaling; cell surface receptor signaling pathway;
Casp2	Caspase 2	Atypical pro-apoptotic initiator. Activated in the DISC via caspase 8, the intrinsic p53-induced PIDDosome, and is cleaved by caspase 3.	Extrinsic	Positive	Mus musculus	4	Activation of cysteine-type endopeptidase activity; positive regulation of apoptosis and signaling; DNA damage; extrinsic, intrinsic signaling
Casp3	Caspase 3	Pro-apoptotic executioner. Activated by both intrinsic and extrinsic means. Targets structural proteins and activates effectors to assist in cell breakdown.	General	Positive	Mus musculus*, Bos taurus	3	Execution phase of apoptosis; positive regulation of apoptosis; response to protein stability, hydrogen peroxide, hypoxia, LPS, UV; wound healing
Casp7	Caspase 7	Pro-apoptotic executioner. Activated by both intrinsic and extrinsic means. Targets structural proteins and activates effectors to assist in cell breakdown.	General	Positive	Mus musculus*, Homo sapiens, Mesocricetus auratus	3	Apoptotic process; execution phase of apoptosis; protein processing; proteolysis; response to UV
Casp8	Caspase 8	Pro-apoptotic initiator. Activated during extrinsic, receptor-mediated, apoptosis via DISC assembly following death receptor activation.	Extrinsic	Positive	Mus musculus*, Rattus norvegicus	3	Activation of cysteine-type endopeptidase activity; extrinsic signaling via death receptors; positive regulation of extrinsic signaling, response to TNF
Casp9	Caspase 9	Pro-apoptotic initiator. Activated during intrinsic, mitochondrial, apoptosis via the apoptosome in response to fatal levels of intracellular stress.	Intrinsic	Positive	Homo sapiens	1	Activation of cysteine-type endopeptidase activity; cellular response to DNA damage, UV; intrinsic signaling; positive regulation of apoptosis
CtsB	Cathepsin B	Lysosomal cysteine protease implicated in protein turnover. Associated with TNF-﻿α/caspase 8 apoptosis. Protects against neuronal apoptosis.	Extrinsic	Variant	Bos taurus	1	Cellular response to thyroid hormone stimulus; collagen catabolism; epithelial cell differentiation; proteolysis involved in protein catabolic process
Ctsg	Cathepsin G	Neutrophil serine protease. Regulates inflammation, chemotaxis, pathogen response, apoptosis. Cleaves Akt, activates caspase 3.	General	Positive	Mus musculus	1	Cellular response to LPS, Gram negative, positive bacteria; neutrophil-mediated killing of gram-positive bacteria; proteolysis; response to LPS
Ctsk	Cathepsin K	Lysosomal cysteine protease. Deficiency attenuates NF-κB signaling, caspase (+/-) apoptosis. Implicated in cell death from Tnfr and cytotoxic agents.	General	Positive	Mus musculus*, Rattus norvegicus	2	Immune response; intramembranous ossification; proteolysis involved in cellular protein catabolic process; thyroid hormone generation
Cp1	Cathepsin L	Lysosomal cysteine protease, involved in retinal degradation in norpA -/- flies. Degrades pro-death CatD, protects against neuronal apoptosis.	General	Variant	Drosophila melanogaster	1	Proteolysis involved in protein catabolism; digestion; immune response; multicellular organism development
CstL	Cathepsin L1	Lysosomal cysteine protease. Silencing enhances apoptosis via elevated p53 expression, Bax/Bcl2 ratio and caspase 3/7 activity.	Intrinsic	Negative	Homo sapiens, Chlorocebus aethiops, Bos taurus, Drosophila melanogaster	4	Antigen processing and presentation; extracellular matrix disassembly; macrophage apoptotic process; proteolysis; toll-like receptor signaling
CtsV	Cathepsin L2/Cathepsin V	Lysosomal cysteine protease; may have an important role in corneal physiology. Participates in intrinsic E2f1-dependent apoptosis.	Intrinsic	Positive	Homo sapiens	1	Antigen processing and presentation; autophagic cell death; extracellular matrix disassembly; immune response; proteolysis and catabolism
Ctsz	Cathepsin Z/Cathepsin X	Cysteine carboxypeptidase. Inhibition reduces serum deprivation-induced apoptosis and dopamine neuron cell death.	Intrinsic	Positive	Mus musculus, Rattus norvegicus	2	Epithelial tube branching involved in lung morphogenesis; negative regulation of protein binding; positive regulation of neuron apoptosis; proteolysis
Ccar1	Cell division cycle and apoptosis regulator protein 1	p53 transcriptional coactivator. Apoptotic induction involves protein sequestration and altered expression of cell cycle regulator genes.	General	Positive	Mus musculus	1	Apoptotic process; cell cycle; positive regulation of apoptosis, cell migration, population proliferation; regulation of transcription, DNA-templated
CideC	Cell death-inducing DNA fragmentation factor-α-like C	Regulates lipid droplet enlargement. Interacts with Litaf, affiliated with caspase 8-dependent/Fadd dependent apoptosis.	Undetermined	Positive	Homo sapiens	1	Apoptotic process; execution phase of apoptosis; lipid droplet organization; regulation of apoptosis
Ciapin1	Anamorsin/cytokine-induced apoptosis inhibitor 1	Involved in the maturation of Fe-S extramitochondrial proteins. Has a anti-apoptotic effects via negative control of cell death following cytokine withdrawal.	Intrinsic	Negative	Mus musculus	1	Apoptotic process; hemopoiesis; iron-sulfur cluster assembly; negative regulation of apoptosis
DapK1	Death-associated protein kinase 1	Involved in signaling that triggers cell survival, caspase-dependent apoptosis, or autophagy. Phosphorylates and inhibits anti-apoptotic Pin1.	General	Positive	Homo sapiens	1	Apoptotic process; extrinsic signaling via death receptors; regulation of apoptosis; positive regulation of cysteine-type endopeptidase activity
Daxx	Death domain-associated protein 6	Proposed to mediate apoptosis in response to Fas death receptor stimulation. Interaction with Hsp27 may block Daxx-mediated apoptosis.	Extrinsic	Positive	Canus lipid familiaris	1	Apoptotic process; cellular response to cadmium, copper ion, unfolded protein; negative regulation of transcription; regulation of apoptosis
Ddias	DNA damage-induced apoptosis suppressor protein	Putative anti-apoptotic factor implicated in cellular survival and DNA repair.	Intrinsic	Negative	Mus musculus	1	Apoptotic process; cellular response to cytokine, DNA damage, radiation; negative regulation of fibroblast apoptosis, intrinsic signaling
Dffb/Cad	DNA fragmentation factor subunit beta	Nuclease; induces apoptotic chromatin condensation and DNA fragmentation during programmed cell death.	General	Positive	Mus musculus	1	Apoptotic chromosome condensation; apoptotic DNA fragmentation; DNA catabolism
Diablo	Direct IAP binding protein with low pI	Promotes caspase-dependent apoptosis via the intrinsic pathway. Suppresses inhibitor of apoptosis proteins by direct binding following mitochondrial release.	Intrinsic	Positive	Mus musculus	1	Activation of cysteine-type endopeptidase activity by CytC; intrinsic signaling in response to oxidative stress; positive regulation of apoptosis
Diap2	Death-associated inhibitor of apoptosis 2	Inhibitor of effector caspase Drice (caspase 3 homolog) via ubiquitination. Minor role in regulating canonical caspase (+) apoptosis. Similar to mammalian Ciap.	General	Negative	Drosophila melanogaster	1	Inhibition of cysteine-type endopeptidase activity; innate immune response; negative regulation of apoptosis; positive regulation of protein ubiquitination
E2f3	Transcription factor E2f3	Transcription activator that binds DNA at E2 recognition sites. Known mediator of DNA-damage induced apoptosis.	General	Undetermined	Homo sapiens, Mus musculus	2	G1/S transition to mitotic cell cycle; negative regulation of fat cell proliferation; positive regulation of vascular associated smooth muscle cell apoptosis
E2f4	Transcription factor E2f4	Transcription activator. Activates genes required for centriole assembly and cilia formation. Deficiency promotes drug-induced apoptosis.	General	Positive	Xenopus laevis	1	Centriole assembly; mitotic cell cycle; motile cilium assembly; multi-ciliated epithelial cell differentiation
E2f5	Transcription factor E2f5	Transcription activator that binds to E2F sites. Likely involved in early response of cells to growth factor stimulation. Has been shown to accelerate apoptosis.	General	Positive	Homo sapiens	1	Cell projection organization, positive regulation of. transcription by RNA polymerase II
E3f8	Transcription factor E2f8	Atypical E2f transcription factor; primarily acts as a repressor of classical E2f transcription factors such as E2f1, which prevents p53-dependent apoptosis.	General	Negative	Homo sapiens	1	Cell cycle comprising mitosis without cytokinesis; cell population proliferation; DNA damage response, signal transduction by p53 class mediator
eIF2a	Eukaryotic initation factor 2a	Functions in the early steps of translation for a small number of specific mRNAs. Directly binds methionyl-tRNAi to 40S ribosomal subunits in codon-dependent manner.	General	Undetermined	Gallus gallus, Danio rerio	2	Regulation of translation; ribosome assembly; protein biosynthesis
eIF2d	Eukaryotic initation factor 2d	Delivers tRNAs to the P-site of the eukaryotic ribosome in a GTP-independent manner. Unique ability to deliver non-Met (elongator) tRNAs.	General	Undetermined	Oryctolagus cuniculus	3	Formation of translation pre-initiation complex; IRES-dependent viral translational initiation; ribosome disassembly
eIF3f	Eukaryotic initation factor, subunit f	Component of eIF3 complex. Stimulates mRNA recruitment to 43S pre-initiation complex. Also required for disassembly and recycles post-termination ribosomal complexes.	General	Undetermined	Homo sapiens	3	Formation of cytoplasmic translation initiation complex; IRES-dependent viral translational initiation; protein deubiquitination; translational initiation
eIF3ja	Eukaryotic initation factor 3 subunit JA	Component of eIF3 comple that specifically targets and initiates translation for a subset of mRNAs involved in cellular proliferation.	General	Undetermined	Danio rerio	1	Formation of cytoplasmic translation initiation complex; translation initation factor activity
EndoG	Endonuclease G, mitochondrial	Cleaves both ds/ssDNA as well as RNA. Contributes to DNA fragmentation during caspase-independent apoptosis following release from mitochondria.	Intrinsic	Positive	Mus musculus	1	Apoptotic DNA fragmentation; cellular response to hypoxia; neuron death due to oxidative stress, positive regulation of apoptosis, DNA fragmentation
Fadd	FAS-associated death domain protein	Adaptor protein that recruits and activates extrinsic initiator caspases 8 and 10 in response to Tnfr stimulation; helps form Fas-mediated DISC	Extrinsic	Positive	Bos taurus	2	Activation of cysteine-type endopeptidase activity; apoptotic process; antiviral defense; extrinsic signaling; TRAIL-activated signaling pathway
Faf1	FAS-associated factor 1	Heat shock and ubiquitin-binding protein. Promotes but does not induce FAS-mediated apoptosis. Plays a role in DNA replication.	Extrinsic	Positive	Homo sapiens, Mus musculus	3	Apoptotic process; cell death; positive regulation of apoptosis, cell death, protein catabolism, DNA replication, extrinsic signaling via death receptors
Faf2b	FAS-associated factor 2-B	Contributes to the ER-associated proteasome degradation of un/misfolded proteins through ubiquitination. Also inhibits lipid droplet degradation.	Intrinsic	Negative	Xenopus laevis	1	None noted.
Faim	FAS apoptotic inhibitory molecule 1	An inducible effector molecule that is known to confer resistance to Fas-mediated apoptosis.	Extrinsic	Negative	Bos taurus, Rattus norvegicus	2	Apoptotic process; I-kappaB kinase/NF-κB signaling; negative regulation of extrinsic signaling via death receptors; positive regulation of neurogenesis
Foxo	Forkhead box protein O	Transcrip[tion factor. Involved in negative regulation of the cell cycle. Is activated in response to cellular stress such as nutrient deprivation or reactive oxygen species.	Intrinsic	Undetermined	Drosophila sechellia	2	Cell cycle; cell differentiation; negative regulation of cell growth and population proliferation; regulation of lipid metabolism and DNA-templated transcription
Ghitm	Growth hormone-inducible transmembrane protein	Belongs to a family of Bax inhibitory proteins; supports mitochondrial organization (e.g., cristae, tubular network).	Intrinsic	Negative	Homo sapiens	1	Apoptotic process; mitochondrial membrane organization; negative regulation of CytC release; positive regulation of mitochondrial ATP synthesis
Hmd1	Homeobox protein CHOX-CAD	May plan an important role during the early steps of organogenesis. Hox family proteins are critical regulators of developmental apoptosis.	General	Undetermined	Gallus gallus	1	Animal organ morphogenesis; anterior/posterior axis specification; cell differentiation; transcriptional regulation by RNA polymerase II
Hox7p	Homeobox protein Homeobox protein XHOX-7.1	Hox family proteins are critical regulators of developmental apoptosis.	General	Undetermined	Xenopus laevis	1	Multicellular organism development; regulation of transcription by RNA polymerase II; DNA-templated transcription
Hxa1	Homeobox protein Hox-A1	Sequence-specific transcription factor. Part of developmental regulatory system that provides cells with specific positional identities. Acts on anterior body structures.	General	Undetermined	Xenopus laevis	1	Multicellular organism development; regulation of transcription by RNA polymerase II; DNA-templated transcription
Hxa9	Homeobox protein Hox-A9	Sequence-specific transcription factor. Part of developmental regulatory system that provides cells with specific positional identities on the anterior-posterior axis.	General	Undetermined	Morone saxatilis	1	Multicellular organism development; regulation of transcription by RNA polymerase II; DNA-templated transcription
Hxb3	Homeobox protein Hox-B3	Sequence-specific transcription factor. Part of developmental regulatory system that provides cells with specific positional identities on the anterior-posterior axis.	General	Undetermined	Xenopus laevis	1	Multicellular organism development; regulation of transcription by RNA polymerase II; DNA-templated transcription
Hxb5a	Homeobox protein Hox-B5a	Sequence-specific transcription factor. Part of developmental regulatory system that provides cells with specific positional identities on the anterior-posterior axis.	General	Undetermined	Takifugu rubripes	1	Multicellular organism development; regulation of transcription by RNA polymerase II; DNA-templated transcription
Hxb7	Homeobox protein Hox-B7	Sequence-specific transcription factor. Part of developmental regulatory system that provides cells with specific positional identities on the anterior-posterior axis.	General	Undetermined	Rattus norvegicus	1	Anterior/posterior pattern specification; embryonic skeletal system morphogenesis; positive regulation of transcription by RNA polymerase II
Hxd4	Homeobox protein Hox-D4	Sequence-specific transcription factor. Part of developmental regulatory system that provides cells with specific positional identities on the anterior-posterior axis.	General	Undetermined	Mus musculus	1	Anterior/posterior pattern specification; embryonic skeletal system morphogenesis; positive regulation of transcription by RNA polymerase II
Shox	Short stature homeobox protein	Controls fundamental aspects of growth and development. Hox family proteins are critical regulators of developmental apoptosis.	General	Undetermined	Homo sapiens	2	Positive regulation of transcription by RNA polymerase II; regulation of transcription by RNA polymerase II; skeletal system development
Hsp70	Heat shock 70 kDa protein	Inducible chaperone. Binds Apaf1, preventing apoptosome formation, inhibits caspase 3 activation. Similarly represses Aifm1. High levels inhibit p53 activation	Intrinsic	Negative	Oncorhynchus tshawytscha, Onchocerca volvulus	4	None noted.
Hspa8/Hsp7c	Heat shock cognate 71 kDa protein	Constitutive chaperone involved in ER protein quality control. Up-expression correlates with reduced apoptosis. Binds LPS. High levels inhibit p53 activation.	Intrinsic	Negative	Rattus norvegicus	2	Cellular response to unfolded protein, heat; chaperone-mediated protein folding; negative regulation of cardiac muscle apoptosis
Hsp90	Heat shock protein 90	Inducible molecular chaperone involved in cell cycle control and signaling regulation. Stabilizes Akt kinase, which targets caspase 9 to inhibit apoptosis.	Intrinsic	Negative	Brugia pahangi	1	Protein folding
Htra2/Omi	Serine protease HTRA2, mitochondrial	Serine protease that induces or promotes apoptosis by directly binding Birc inhibitor of apoptosis protease. Also induces caspase-independent apoptosis.	General	Positive	Mus musculus	1	Intrinsic signaling pathway due to DNA damage, positive regulation of apoptosis, cystine-type endopeptidases activity, extrinsic signaling
If4e	Eukaryotic initation factor 4e	Recognizes and binds the mRNA cap during translation initiation and facilitates ribosomal binding by inducing the unwinding of mRNA secondary structure.	General	Undetermined	Xenopus laevis	1	Regulation of translation; protein binding; translation initation factor activity; enables RNA binding
If4e2	Eukaryotic initation factor 4e type 2	Recognizes and binds the mRNA cap during translation initiation and acts as a repressor. In P-bodies, promotes miRNA-mediated repression.	General	Undetermined	Mus musculus	2	Gene silencing by RNA; embryonic development; negative regulation of translation; positive regulation of miRNA translation repression
If4e3	Eukaryotic initation factor 4e type 3	Recognizes and binds the mRNA cap during translation initiation at an early step. May act as an inhibitor of Eif4e1 activity.	General	Undetermined	Mus musculus	1	Translational initiation; regulation of translation
If4b	Eukaryotic initation factor 4b	Required for mRNA-ribosome binding. Promotes the ATPase activity and ATP-dependent RNA unwinding via Eif4-A and Eif4-F.	General	Undetermined	Homo sapiens	1	Eukaryotic translation initiation factor 4F complex assembly; formation of translation preinitiation complex; regulation of translation initiation
Irf1	Interferon regulatory factor 1	Transcriptional regulator of Ifn and Ifn-inducible genes, host response to infections, and induction of programmed cell death following DNA damage.	Intrinsic	Undetermined	Mus musculus, Bos taurus, Gallus gallus	3	Apoptotic process; cell cycle arrest; cellular response to Ifn, Tnf, virus; positive regulation of cell death and Inf production
Irf2	Interferon regulatory factor 2	Represses Ifn expression. Activates Il-7 expression. Regulates cell cycle via transcriptional activation during cell growth. Antagonizes Irf1 transcriptional activation.	General	Undetermined	Gallus gallus, Homo sapiens	2	Cell population proliferation; immune system process; regulation of transcription by RNA polymerase II
Jade1	Protein Jade-1	Crucial for DNA damage induced H4 acetylation. Promotes apoptosis, may act as a tumor suppressor. Expression negatively correlates with Bcl2 inhibitor.	Intrinsic	Positive	Xenopus laevis	1	Apoptotic process
Jnk	Jun N-terminal kinase	Phosphorylates transcription factors in response to stress, like radiation, including Jun. Promotes apoptosis through the intrinsic and extrinsic pathway.	General	Positive	Drosophila melanogaster	2	Cellular response to oxidative stress, ROS; engulfment of apoptotic cells; intracellular signal transduction, Jun phosphorylation
c-Jun	Transcription factor AP1	Expression induced by UV. Modulates expression of Fas and TNF-﻿α. Demonstrated role in promoting apoptosis, antagonized by Bcl2 inhibitor. Can also be anti-apoptotic.	General	Positive	Mus musculus, Gallus gallus	3	Cellular response to ROS, positive regulation of apoptosis, negative regulation of apoptosis, response to hydrogen peroxide, radiation, LPS, cytokines
Lbp	LPS-binding protein	Contributes to innate immunity. Binds gram-negative LPS by the lipid A region. EsLbp1 is important for establishing the squid-vibrio symbiosis.	Undetermined	Undetermined	Homo sapiens, Bos taurus	6	Cellular response to LPS; defense response to Gram-negative bacteria; innate immune response; LPS-mediated signaling pathway
Grina	Protein lifeguard 1	Putative apoptotic regulator via calcium ion homeostasis. Has been shown to inhibit apoptosis. Knock out increased BAX and reduced Bcl2 expression.	Intrinsic	Negative	Homo sapiens	1	ER calcium ion homeostasis; negative regulation of ER stress-induced intrinsic signaling
Faim2	Protein lifeguard 2	Antiapoptotic protein that confers protection against Fas-induced apoptosis by inhibiting the activation of caspase 8.	Extrinsic	Negative	Bos taurus	1	Apoptotic process; negative regulation of extrinsic signaling via death receptors, neuron apoptosis; regulation of neuron apoptosis
Tmbim4	Protein lifeguard 4	Anti-apoptotic effector that prevents cell death in response to both intrinsic and extrinsic stimuli. Modulates calcium ion homeostasis.	General	Negative	Mus musculus	2	Apoptotic process; negative regulation of apoptosis; regulation of calcium-mediated signaling
Litaf	LPS-induced tumor necrosis factor-α factor homolog	p53 inducible, promotes TNF-α transcription in response to LPS. Inhibits anti-apoptotic Bcl6 and Bcl-XL, which target p53 and the caspase 3 cascade.	Extrinsic	Positive	Mus musculus, Danio rerio	4	Cellular response to LPS, negative regulation of NIK/NF-κB signaling, positive regulation of I-kappaB kinase/NF-κB signaling
Madd	MAP kinase-activating death domain protein	Part of TNFR signaling complex associated with MAP kinase activation. Regulator of TNF-α and caspase-dependent apoptosis.	Extrinsic	Positive	Homo sapiens, Mus musculus	3	Activation of MAPK activity; execution phase of apoptosis; regulation of extrinsic signaling via death receptors, TNF-mediated signaling
Mcl1	Induced myeloid leukemia cell differentiation homolog	Anti-apoptotic Bcl2 protein localized to inner/outer mitochondrial membrane. Promotes cell survival and inhibits intrinsic apoptosis by blocking Bak/Bax.	Intrinsic	Negative	Rattus norvegicus	2	Apoptotic mitochondrial changes; negative regulation of apoptosis, extrinsic and intrinsic signaling; regulation of response to DNA damage, cytokine
Naif1	Nuclear apoptosis-inducing factor 1	Induces apoptosis and arrests cell cycle. Putative tumor suppressor. Reduces mitochondrial membrane protential, activates caspase 3.	General	Positive	Gallus gallus	1	Apoptotic process; MMP regulation
Nfkb1	NF-κB p105 subunit	Precursor of the p50 subunit of NF-κB, which binds in the enhancer region of genes involved in immune response and acute phase reactions.	General	Negative	Gallus gallus	3	Cellular response to LPS; cellular response to Tnf; negativeregulatino of inflammatory response; regulation of transcription by RNA polymerase II
Trp53i11	Tumor protein p53-inducible protein 11 (PIG11)	Target of p53; up-regulated during intrinsic apoptosis. Overexpression induces ROS-mediated cell death through the mitochondrial network.	Intrinsic	Positive	Mus musculus, Bos taurus	5	None noted.
Tp73	Tumor protein p73	p53 homolog, transactivates p53 genes. Promotes intrinsic and extrinsic apoptosis. Represses Bcl2 inhibitors, induces expression of Bcl2 activators.	General	Positive	Chlorocebus aethiops	2	Apoptotic process; cell cycle arrest; positive regulation of transcription by RNA polymerase II; protein tetramerization
Pawr	PRKC apoptosis WT1 regulator protein	Pro-apoptotic factor; induces apoptosis via Fas and co-parallel inhibition of NF-κB, downregulates Bcl2 both directly and indirectly.	General	Positive	Rattus norvegicus	1	Activation of cysteine-type endopeptidase activity; apoptotic process, signaling; calcium ion import; positive regulation of apoptosis; response to LPS
Pdcd10	Programmed cell death protein 10	Regulates apoptosis, MAPK activity, important for Golgi assembly. Downregulation is associated with the activation of anti-death Akt signaling.	Undetermined	Positive	Xenopus tropicalis	1	Angiogenesis; apoptotic process; positive regulation of MAP kinase activity; regulation of Golgi organization
Pdcd6IP	Programmed cell death 6-interacting protein	Multifunctional regulator involved in apoptosis. Overexpression in mice blocks cell death. Binds to pro-death Pcdc6 in calcium-dependent manner.	Undetermined	Negative	Homo sapiens, Mus musculus	4	Apoptotic process; mitotic cytokinesis; regulation of membrane permeability; ubiquitin-independent protein catabolism; viral budding; viral life cycle
Pdcd2	Programmed cell death protein 2	Putative regulatory DNA-binding protein, repressed by Bcl6. Thought to play an important role in regulating cellular proliferation and/or death.	Undetermined	Positive	Bos taurus	2	Activation of cysteine-type endopeptidase activity; apoptotic process; positive regulation of hematopoietic stem cell proliferation
Pdcd4	Programmed cell death protein 4	Tumor suppressor that is upregulated during apoptosis. Inhibits translation by binding to Eif4A1. Modulates Jun kinase activity.	Undetermined	Positive	Rattus norvegicus, Gallus gallus	4	Apoptotic process; cellular response to LPS; negative regulation of apoptosis, JUN kinase activity; positive regulation of endothelial cell apoptosis
Pdcd5	Programmed cell death protein 5	Upregulated and translocates from cytosol to nucleus during apoptosis. Putative regulator of effectors involved in DNA damage and cell cycle control	Undetermined	Positive	Mus musculus	1	Apoptotic process; negative regulation of cell proliferation, chaperone-mediated protein folding; positive regulation of apoptosis and CytC release
Pdcd6	Programmed cell death protein 6	Calcium sensor, required for T-cell receptor and Fas induced apoptosis. Interaction with Dapk1 accelerates apoptosis by increasing caspase 3 activity.	General	Positive	Rattus norvegicus	2	Apoptotic process; activation and positive regulation of cysteine-type endopeptidase activity; response to endothelial cell proliferation
Pdrg1	p53 and DNA damage-regulated protein 1	DNA damage induced. Depletion has been shown to slow tumor growth, suggesting a regulatory function. Putative chaperone-mediated protein folding.	Undetermined	Negative	Mus musculus, Rattus norvegicus	2	Protein folding
Piap	Putative inhibitor of apoptosis	Inhibitor of apoptosis protein. Putatively regulated through an anti-apoptotic, NF-κB dependent, mechanism.	Undetermined	Negative	Sus scrofa	1	Negative regulation of cysteine-type endopeptidase activity; negative regulation of necroptosis; positive regulation of protein ubiquitination
Pidd1	p53-induced death domain-containing protein 1	p53 inducible components of DNA damage-induced stress response. Forms PIDDosome with Cradd/Raidd to activate caspase 2 and initiate apoptosis.	Intrinsic	Positive	Homo sapiens	1	Activation of cysteine-type endopeptidase activity; cellular response to DNA damage; positive regulation of apoptosis
Pin1	Peptidyl-prolyl cis-trans isomerase NIMA-interacting 1	Peptidyl-prolyl cis/trans isomerase. Promotes cellular survival and inhibits pro-apoptotic factors including Bak, Bax, Fadd, and Daxx.	General	Negative	Bos taurus	1	Negative regulation of TGF-β receptor signaling; positive regulation of canonical Wnt signaling; protein phosphorylation, peptidyl-prolyl isomerization
Tp53rk	Atypical p53-regulated serine/threonine protein kinase	Involved in tRNA modification. Knockdown inhibits p53 phosphorylation and triggers apoptosis via E2f1 upregulation of Bim.	Intrinsic	Negative	Homo sapiens	1	Protein phosphorylation; tRNA processing; phosphorylation; regulation of signal transduction by p53 class mediator
Prune2	Protein prune homolog 2	Member of Bcl2 family. May regulate tumor cell differentiation, survival, and aggression.	Undetermined	Negative	Xenopus tropicalis	1	Apoptotic process; polyphosphate catabolic process
Rffl	E3 ubiquitin-protein ligase rififylin	Regulation via ubiquitin-mediated proteasomal degradation. Confirmed targets include caspases 8 and 10.	Extrinsic	Negative	Homo sapiens, Rattus norvegicus	2	Apoptotic process; negative regulation of cysteine-type endopeptidase activity, extrinsic signaling via death receptors, TNF signaling
RipK1	Receptor-interacting serine/threonine-protein kinase 1	Serine/threonine kinase. Activates pro-death Jnk cascade in response to Tnf-α or intracellular stress. Also promotes cell survival via NF-κB activation.	General	Variant	Homo sapiens	1	Activation of cysteine-type endopeptidase activity, JUN activity; apoptotic process; DISC assembly; negative, positive regulation of extrinsic signaling
Smad4	Mothers against decapentaplegic homolog 4	Involved in Tgf-mediated signaling. Component of complex that forms at Ap1 promoter site. May act as a tumor suppressor.	Intrinsic	Positive	Mus musculus	3	Developmental growth; embryonic morphogenesis; negative regulation of proliferation; positive regulation of cardiac muscle apoptosis; TGF-β response
Stpg1	O(6)-methylguanine-induced apoptosis 2	Putative pro-death inducer of intrinsic apoptosis in response to O6-methylguanine, which damages cellular DNA.	Intrinsic	Positive	Xenopus laevis	2	Apoptotic process
Trp53inp1	Tumor protein p53-inducible nuclear protein 1	Pro-apoptotic effector implicated in p53-mediated oxidative stress response. Positively regulates p53/p73 and enhances their ability to induce apoptosis.	Intrinsic	Positive	Mus musculus	2	Apoptotic process; cell cycle arrest; cellular response to UV, ethanol; negative regulation of cell proliferation; positive regulation of apoptosis, signaling
Taok1	Serine/threonine-protein kinase TAO1	Serine/threonine kinase. Regulator of apoptosis. Governs membrane blebbing and apoptotic body formation via the Mapk8/Jnk cascade.	General	Positive	Rattus norvegicus, Homo sapiens	4	Cellular response to DNA damage; execution phage of apoptosis; positive regulation of JNK, MAPK cascade
Taok2	Serine/threonine-protein kinase TAO2	Serine/threonine protein kinase. Implicated in apoptotic morphological changes via Jnk signaling pathway.	General	Positive	Xenopus laevis	1	Cellular response to DNA damage stimulus; positive regulation of stress-activated MAPK cascade
Thap1	THAP domain-containing protein 1	Transcriptional regulator of G1/S cell cycle profession and proliferation. Putative pro-apoptotic function induced by serum withdrawal and Tnf-α.	General	Positive	Mus musculus	2	Cell cycle; endothelial cell proliferation; regulate regulation of transcription by RNA polymerase II; regulation of mitotic cell cycle
Tnrfsf11a	Tumor necrosis factor receptor superfamily member 11	Receptor for RankL; essential for RankL-mediated osteoclastogenesis. Involved in the regulation of interactions between T-cells and dendritic cells.	Extrinsic	Negative	Mus musculus	4	Cytokine binding, metal ion binding, transmembrane signaling receptor activity,TNF-activated receptor activity
Tnfrsf21	Tumor necrosis factor receptor superfamily member 21	Putatively induces apoptosis via NF-κB activation. Also promotes Bax-mediated intrinsic apoptosis. Ligand binding results in caspase 3 activation.	Extrinsic	Positive	Mus musculus	3	Apoptotic process; cellular response to TNF; immune system process; oligodendrocyte apoptosis; neuron and B cell apoptosis
Traf2	TNF receptor-associated factor 2	Can stabilize or inhibit caspase 8. Promotes p53-dependent apoptosis via Jnk activation. Regulates NF-κB.	Extrinsic	Variant	Homo sapiens	1	Activation of cysteine-type endopeptidase activity; DISC assembly; intrinsic signaling; positive regulation of JNK and JUN activity
Traf3	TNF receptor-associated factor 3	Inhibits Traf2-mediated activation of NF-κB. Knock down has been shown to abrogate Jnk signaling and Jun activation.	General	Negative	Mus musculus	1	Apoptotic process; negative regulation of NF-κB, positive regulation of JNK cascade; regulation of response to virus; toll-like receptor signaling
Traf4	TNF receptor-associated factor 4	May mediate intrinsic cell death due to DNA damage. Adaptor associated with JNK and NF-κB. Regulation, not known to bind Tnfr.	Intrinsic	Positive	Mus musculus	2	Apoptotic process; positive regulation of JNK cascade; regulation of apoptotic process, NF-κB signaling; TNF-mediated signaling pathway
Traf6	TNF receptor-associated factor 6	Activates NF-κB. May directly stimulate apoptosis via caspase 8 activation. Also contributes to apoptosis through Ask1-dependent Jnk activation.	Extrinsic	Positive	Homo sapiens, Bos taurus	4	Cellular response to cytokine, DNA damage, LPS; JNK cascade, positive regulation of apoptosis, JNK, JUN, NF-κB transcription factor activity
Traf7	TNF receptor-associated factor 7	Promotes Jun/Ap1 activity and induces apoptosis when overexpressed. E3 ubiquitin ligase activity.	Extrinsic	Positive	Mus musculus	1	Activation of MAPKKK activity; apoptotic process; positive regulation of apoptotic signaling, MAPK cascade; protein ubiquitination
Wwox	WW domain-containing oxidoreductase	Oxidoreductase, acts as tumor suppressor with p53. Involved in stress-induced apoptosis, Tgf-β induced cell death, as well as TNF- α.	General	Positive	Mus musculus, Pongo abelii	3	Apoptotic process; negative regulation of Wnt signaling pathway; Wnt signaling pathway
Xiap	X-linked inhibitor of apoptosis	Inhibitor of apoptosis protein that directly binds and inhibits caspase enzymes. Targets proteins to proteasome for degradation via ubiquitination.	General	Negative	Xenopus laevis, Rattus norvegicus	7	Negative regulation of apoptosis, cysteine-type endopeptidase activity; proteolysis; positive regulation of canonical Wnt signaling; Wnt signaling pathway
Data-mining the reference transcriptome for Euprymna scolopes identified 114 unique genes involved in the regulation of apoptosis. Within this pool of candidates were promoters and inhibitors of the apoptotic process belonging to the intrinsic pathway and/or the extrinsic pathway.
